# Supplementary material for: The impact of nutritional supplement intake on diet behavior and obesity outcomes
Source: PLoS One. 2017 Oct 9;12(10):e0185258. doi: 10.1371/journal.pone.0185258 (PMC5633155; doi:10.1371/journal.pone.0185258)
Supplement: S1 Dataset — (XLSX) [file pone.0185258.s004.xlsx]

## Sheet: hei data esther
ID	MALE	AGE	RACE	BIRTHPLA	CITIZEN	EDU	MARI	HHSIZE	HHINC	PRG	PSU	STRATUM	AGE1	AGE2	AGE3	BLACK	WHITE	HISPANIC	OTHERACE	CITIZEN1	IMMIGRAN	SOMEHIGH	HISCHOOL	SOMECOLL	GRADUATE	MARRIED	DIVORCED	SINGLE	HH12	HH36	HH7	DIABETES	WGTCONT	TOTAL_NU	SUPPL	WT	HT	BMI	WAISTCIR	DRNKALC	DRNKFRQ	NADPD	EXERCISE	TV_HRS	COMP_HRS	VIGWORK	VIGRECRE	NOBDIET	FBANK
41475	0	62	1	1	1	3	1	2	6		1	60	0	0	1	0	0	0	1	1	0	0	1	0	0	1	0	0	0	0	0	0	0	3	1	138.9	154.7	58.04	156.3	0	0					0	0	0	0
41477	1	71	3	1	1	3	1	2	5		1	67	0	0	1	0	1	0	0	1	0	0	1	0	0	1	0	0	0	0	0	1	1	0	0	83.9	167.1	30.05	109.5	0	0					0	0	0	0
41479	1	52	1	2	1	1	1	5	8		1	70	0	1	0	0	0	0	1	1	0	1	0	0	0	1	0	0	0	0	0	0	1	1	1	65.7	154.4	27.56	95.4	1	3	5				0	0	0	0
41481	1	21		1	1	3	5	4	6		2	68	1	0	0	1	0	0	0	1	0	0	1	0	0	0	0	1	0	0	0	0	1	0	0	77.9	182.7	23.34	79.5	1	3	4				0	1	1	1
41482	1	64	1	2	0	1	1	6	15		2	65	0	0	1	0	0	0	1	0	1	1	0	0	0	1	0	0	0	0	0	0	1	1	1	101.6	173.8	33.64	117	1	1	4				0	0	0	0
41483	1	66	4	1	1	4	1	3	5		2	66	0	0	1	1	0	0	0	1	0	0	0	1	0	1	0	0	0	0	0	1	1	0	0	133.1	173.8	44.06	145.6	0	0					0	0	0	0
41485	0	30	2	4	1	1	1	5	6	0	2	71	1	0	0	0	0	1	0	1	0	1	0	0	0	1	0	0	0	0	0	0	0	0	0	64.8	157.9	25.99	89.7	0						0	0	0	0
41486	0	61	1	2	1	1	1	3	6		1	73	0	0	1	0	0	0	1	1	0	1	0	0	0	1	0	0	0	0	0	0	1	0	0	86.2	166.2	31.21	97	0						0	0	0	0
41487	1	27	1	5	0	5	5	2	10		1	59	1	0	0	0	0	0	1	0	1	0	0	0	1	0	0	1	0	0	0	0	0	0	0	67.1	169.2	23.44	82.9	1	1	1				0	1	0	0
41489	0	40	1	1	1	3	1	3	7	0	1	66	0	1	0	0	0	0	1	1	0	0	1	0	0	1	0	0	0	0	0	0	0	0	0	91.8	158.4	36.59	109.2	1	3	5				0	0	0	0
41490	0	66	4	1	1	4	1	2	9		1	63	0	0	1	1	0	0	0	1	0	0	0	1	0	1	0	0	0	0	0	0	0	0	0	70.7	159.8	27.69	98.4	1	1	2				0	0	0	0
41492	1	72	3	5	1	1	1	2	3		1	62	0	0	1	0	1	0	0	1	0	1	0	0	0	1	0	0	0	0	0	0	1	1	1	82.6	168.7	29.02	106.2	1	2	1				0	0	0	0
41493	0	77	3	1	1	1	2	2	5		2	60	0	0	1	0	1	0	0	1	0	1	0	0	0	0	1	0	0	0	0	0	0	0	0	53.3	163.4	19.96	78	0	3	1				0	0	0	0
41494	1	40	1	2	0	3	1	6	7		1	65	0	1	0	0	0	0	1	0	1	0	1	0	0	1	0	0	0	0	0	0	0	0	0	70.5	166.4	25.46	95.6	1	1	5				1	0	0	0
41495	1	61	3	1	1	5	1	2	14		2	66	0	0	1	0	1	0	0	1	0	0	0	0	1	1	0	0	0	0	0	0	0	6	1	87.2	184.8	25.53	106.9	1	270	2				1	0	0	1
41496	0	64	1	2	0	1	2	1	2		1	71	0	0	1	0	0	0	1	0	1	1	0	0	0	0	1	0	0	0	0	1	0	0	0	67.8	154.6	28.37	100.9	0						0	0	1	0
41498	1	68	4	5	1	1	6	3	6		1	72	0	0	1	1	0	0	0	1	0	1	0	0	0	1	0	0	0	0	0	0	1	3	1	77.4	165.8	28.16	95.5	0						0	0	0	0
41501	1	70	3	1	1	1	5	1	8		1	59	0	0	1	0	1	0	0	1	0	1	0	0	0	0	0	1	0	0	0	1	1	3	1	114.8	177.9	36.27	132	0						0	1	0	0
41502	1	29	1	1	1	3	1	3	9		2	71	1	0	0	0	0	0	1	1	0	0	1	0	0	1	0	0	0	0	0	0	0	0	0	82.4	168.2	29.13	95.4	1	3	8				0	0	0	0
41504	1	63	3	1	1	5	1	2	8		1	68	0	0	1	0	1	0	0	1	0	0	0	0	1	1	0	0	0	0	0	0	0	0	0	74.3	178.5	23.32	95	1	7	1				0	0	0	0
41509	1	48	2	4	0	4	1	3	5		2	67	0	1	0	0	0	1	0	0	1	0	0	1	0	1	0	0	0	0	0	0	1	2	1	101.3	171.9	34.28	114.5	1	1	12				0	0	0	0
41510	0	33	3	1	1	4	6	3	12	0	2	59	1	0	0	0	1	0	0	1	0	0	0	1	0	1	0	0	0	0	0	0	0	0	0	66.8	171.8	22.63	81.9	1	2	2				1	0	0	0
41511	1	35	1	2	0	5	1	5	15		1	65	1	0	0	0	0	0	1	0	1	0	0	0	1	1	0	0	0	0	0	0	0	0	0	78.8	173.6	26.15	93.5	1	1	6				1	1	0	0
41512	0	80	3	1	1	4	2	2	4		1	64	0	0	1	0	1	0	0	1	0	0	0	1	0	0	1	0	0	0	0	0	0	2	1	44.2	154.7	18.47								0	0	0	0
41513	0	80	2	4	0	1	5	6	7		2	71	0	0	1	0	0	1	0	0	1	1	0	0	0	0	0	1	0	0	0	0	0	2	1	42.6	137.9	22.4	78.2							0	0	0	0
41514	1	70	3	1	1	5	5	1	8		2	63	0	0	1	0	1	0	0	1	0	0	0	0	1	0		1	0	0	0	1	0	0	0	87.4	171.7	29.65	111.9	1	5	2				0	0	0	0
41516	0	74	3	1	1	1	1	2	5		1	61	0	0	1	0	1	0	0	1	0	1	0	0	0	1	0	0	0	0	0	1	1	4	1	95.3	160.6	36.95	126.4	1	0					0	0	0	0
41518	1	50	3	1	1	5	1	2	14		2	60	0	1	0	0	1	0	0	1	0	0	0	0	1	1	0	0	0	0	0	0	1	0	0	93	178.7	29.12	101.9	1	4	1				0	1	0	0
41519	1	70	4	1	1	3	1	3	7		1	68	0	0	1	1	0	0	0	1	0	0	1	0	0	1	0	0	0	0	0	1	1	0	0	96.5	184.5	28.35	113.7	1	6	1				0	0	0	0
41522	1	72	3	5	0	4	1	2	4		2	72	0	0	1	0	1	0	0	0	1	0	0	1	0	1	0	0	0	0	0	0	1	1	1	80.4	174.9	26.28	107	1	3	1				0	0	0	0
41523	1	28	4	1	1	3	1	4	14		2	65	1	0	0	1	0	0	0	1	0	0	1	0	0	1	0	0	0	0	0	0	1	0	0	103.1	181.7	31.23	104.2	0	3	3				1	0	0	0
41525	1	51	4	1	1	3	1	3	8		2	68	0	1	0	1	0	0	0	1	0	0	1	0	0	1	0	0	0	0	0	0	0	1	1	73.4	170.6	25.22	87.5	0	0					0	0	0	0
41526	0	64	3	1	1	3	2	1	6		2	67	0	0	1	0	1	0	0	1	0	0	1	0	0	0	1	0	0	0	0	0	1	4	1	79.5	175.4	25.84	97.2	1	3	1				0	0	0	0
41527	1	44	3	1	1	3	1	3	3		1	60	0	1	0	0	1	0	0	1	0	0	1	0	0	1	0	0	0	0	0	0	1	0	0	83.3	176	26.89	100.8	1	0					1	1	0	0
41528	1	63	1	5	0	1	2	4	77		1	62	0	0	1	0	0	0	1	0	1	1	0	0	0	0	1	0	0	0	0	0	0	1	1	86.2	166.5	31.09	107.8	1	1	1				0	0	0	0
41531	1	43	2	4	1	1	1	5	8		2	61	0	1	0	0	0	1	0	1	0	1	0	0	0	1	0	0	0	0	0	0	0	0	0	68.5	161.7	26.2	92.4	1	0					0	0	0	0
41534	0	37	1	1	1	4	5	1	4	0	2	69	1	0	0	0	0	0	1	1	0	0	0	1	0	0	0	1	0	0	0	0	1	0	0	112.7	165.7	41.05	113.4							0	0	0	1
41536	0	44	3	1	1	4	1	4	15	0	2	60	0	1	0	0	1	0	0	1	0	0	0	1	0	1	0	0	0	0	0	0	0	1	1	71.8	157.8	28.83	91.4	1	0					0	0	0	0
41539	1	37	3	1	1	5	5	1	7		2	68	1	0	0	0	1	0	0	1	0	0	0	0	1	0	0	1	0	0	0	0	0	0	0	78	179.8	24.13		1	1	4				0	1	0	0
41541	0	43	3	1	1	5	1	4	15	0	2	63	0	1	0	0	1	0	0	1	0	0	0	0	1	1	0	0	0	0	0	0	0	0	0	109.7	175.3	35.7	115.8	1	1	1				0	0	0	0
41542	0	60	4	1	1	3	1	3	5		1	59	0	0	1	1	0	0	0	1	0	0	1	0	0	1	0	0	0	0	0	1	1	0	0	88.2	163.9	32.83	118.8	0						0	0	0	0
41545	0	40	1	2	0	1	1	6	7	0	2	70	0	1	0	0	0	0	1	0	1	1	0	0	0	1	0	0	0	0	0	0	1	0	0	65	151.4	28.36	90	1	1	3				0	0	0	0
41546	0	45	3	1	1	4	2	3	14		1	69	0	1	0	0	1	0	0	1	0	0	0	1	0	0	1	0	0	0	0	0	1	2	1	84.8	165.9	30.81	91	0	5	1				0	0	0	0
41547	1	49	3	1	1	4	1	2	9		1	60	0	1	0	0	1	0	0	1	0	0	0	1	0	1	0	0	0	0	0	0	1	5	1	116.7	188.9	32.7	118.6	1	0					0	0	0	0
41548	0	24	3	1	1	1	5	2	2	1	1	61	1	0	0	0	1	0	0	1	0	1	0	0	0	0	0	1	0	0	0	0	0	1	1	67.4	164	25.06	87.4	1	160	1				1	0	0	0
41549	0	61	4	1	1	3	2	1	1		2	65	0	0	1	1	0	0	0	1	0	0	1	0	0	0	1	0	0	0	0	0	1	6	1	107.6	175.3	35.01	124.7	1	5	1				1	1	0	0
41550	1	45	1	2	0	3	5	4	3		2	61	0	1	0	0	0	0	1	0	1	0	1	0	0	0	0	1	0	0	0	0	1	0	0	69.2	172.5	23.26	91.1	1	90	6				0	0	0	0
41552	1	54	3	1	1	4	2	1	2		2	60	0	1	0	0	1	0	0	1	0	0	0	1	0	0	1	0	0	0	0	0	0	0	0	43.1	142.1	21.34	72.9	1	0					0	0	7	7
41555	0	78	4	1	1	1	2	3	4		1	71	0	0	1	1	0	0	0	1	0	1	0	0	0	0	1	0	0	0	0	0	1	0	0	98.9	161.7	37.82	119	1	0					0	0	0	1
41556	1	38	3	1	1	1	1	5	6		1	61	1	0	0	0	1	0	0	1	0	1	0	0	0	1	0	0	0	0	0	0	0	0	0	112.7	178.3	35.45	122.4	1	0					0	1	0	0
41558	0	50	4	1	1	1	2	1	3		2	67	0	1	0	1	0	0	0	1	0	1	0	0	0	0	1	0	0	0	0	0	1	0	0	77.7	156.5	31.72	88.2							0	0	0	1
41562	1	50	3	1	1	4	5	1	14		2	66	0	1	0	0	1	0	0	1	0	0	0	1	0	0	0	1	0	0	0	0	0	0	0	121.1	181.4	36.8	128.5	1	3	4				0	0	0	0
41563	0	46	3	1	1	5	1	4	15		2	68	0	1	0	0	1	0	0	1	0	0	0	0	1	1	0	0	0	0	0	0	1	0	0	76.1	160.5	29.54	106							0	0	0	0
41565	1	72	3	1	1	3	1	2	5		1	60	0	0	1	0	1	0	0	1	0	0	1	0	0	1	0	0	0	0	0	0	0	2	1	77.5	178	24.46		1	7	4				0	0	0	0
41567	1	51	2	4	0	4	1	2	7		1	68	0	1	0	0	0	1	0	0	1	0	0	1	0	1	0	0	0	0	0	0	0	1	1	78.9	176	25.47	100.2	1	1	1				0	0	0	0
41570	1	55	3	1	1	1	2	1	2		2	59	0	1	0	0	1	0	0	1	0	1	0	0	0	0	1	0	0	0	0	0	1	0	0	65.4	178.1	20.62	95	0	0					0	0	0	0
41573	0	32	1	2	0	3	1	5	7	0	2	71	1	0	0	0	0	0	1	0	1	0	1	0	0	1	0	0	0	0	0	0	1	0	0	62.9	162.1	23.94	84.4	0						0	0	0	0
41574	1	57	3	1	1	4	1	2	15		2	63	0	1	0	0	1	0	0	1	0	0	0	1	0	1	0	0	0	0	0	0	0	0	0	78.2	176.3	25.16		1	1	2				0	0	0	0
41575	1	76	1	2	0	1	2	5	14		2	71	0	0	1	0	0	0	1	0	1	1	0	0	0	0	1	0	0	0	0	0	0	0	0	79.3	169	27.77	111.6	1	0					0	0	0	0
41576	1	68	4	1	1	1	1	2	7		2	67	0	0	1	1	0	0	0	1	0	1	0	0	0	1	0	0	0	0	0	1	0	0	0	95.6	167.2	34.2	120.6	1	1	1				0	0	0	0
41578	0	67	3	1	1	5	1	2	15		1	60	0	0	1	0	1	0	0	1	0	0	0	0	1	1	0	0	0	0	0	0	1	10	1	50.1	159.5	19.69	70.9	1	7	2				0	0	0	0
41579	0	71	3	1	1	3	1	2	7		2	60	0	0	1	0	1	0	0	1	0	0	1	0	0	1	0	0	0	0	0	0	1	0	0	52.7	166	19.12	83.2	1	6	1				0	1	0	0
41581	1	60	4	1	1	3	1	3	8		1	59	0	0	1	1	0	0	0	1	0	0	1	0	0	1	0	0	0	0	0	0	0	0	0	72.1	166	26.16	97							1	0	0	0
41583	0	66	2	4	0	1	1	5	99		2	69	0	0	1	0	0	1	0	0	1	1	0	0	0	1	0	0	0	0	0	0	0	0	0	84.4	153.4	35.87	109	0						0	0	1	9
41587	0	44	4	1	1	4	5	2	3	0	2	68	0	1	0	1	0	0	0	1	0	0	0	1	0	0	0	1	0	0	0	0	0	0	0	77.1	171.1	26.34	92.3	1	1	1				0	0	0	0
41589	1	76	1	1	1	5	1	2	4		1	66	0	0	1	0	0	0	1	1	0	0	0	0	1	1	0	0	0	0	0	0	0	0	0	81.9	165.7	29.83	117.7	1	5	1				0	0	0	0
41590	1	25	1	1	1	4	1	3	7		1	66	1	0	0	0	0	0	1	1	0	0	0	1	0	1	0	0	0	0	0	0	1	3	1	82.5	183.9	24.39	90.8	1	2	6				0	1	0	0
41592	0	33	1	2	0	9	5	3	6	3	1	70	1	0	0	0	0	0	1	0	1	0	0	0	0	0	0	1	0	0	0	0	0	0	0	65.3	151.3	28.53								0	0	0	0
41594	1	38	3	1	1	4	5	1	8		2	69	1	0	0	0	1	0	0	1	0	0	0	1	0	0	0	1	0	0	0	0	1	0	0	95	180.2	29.26	95.7	1	3	4				1	0	0	0
41595	0	76	3	1	1	1	2	1	3		1	60	0	0	1	0	1	0	0	1	0	1	0	0	0	0	1	0	0	0	0	0	0	1	1	42.5	151.6	18.49	71.7	0	2	1				0	0	0	0
41597	1	61	2	4	0	1	1	7	4		1	62	0	0	1	0	0	1	0	0	1	1	0	0	0	1	0	0	0	0	0	0	0	0	0	67.4	169	23.6	86.8							0	0	0	0
41599	0	52	2	4	1	4	1	4	9		2	65	0	1	0	0	0	1	0	1	0	0	0	1	0	1	0	0	0	0	0	0	1	0	0	91.3	169.9	31.63	108.1	1	0					1	0	0	0
41600	1	29	2	1	1	1	1	5	7		2	67	1	0	0	0	0	1	0	1	0	1	0	0	0	1	0	0	0	0	0	0	0	1	1	78.8	167.6	28.05	99	1	4	3				1	1	0	1
41605	0	36	3	1	1	4	1	5	4	0	2	59	1	0	0	0	1	0	0	1	0	0	0	1	0	1	0	0	0	0	0	0	0	0	0	83.1	167.3	29.69	89.2	0	1	1				0	0	0	0
41607	0	46	3	1	1	3	1	3	14		2	64	0	1	0	0	1	0	0	1	0	0	1	0	0	1	0	0	0	0	0	0	1	0	0	71.9	164.1	26.7	96.2	1	2	5				0	0	0	0
41610	0	67	2	4	1	3	1	7	4		1	69	0	0	1	0	0	1	0	1	0	0	1	0	0	1	0	0	0	0	0	0	1	0	0	61.9	153.4	26.31	86.7							0	0	0	0
41611	0	75	3	1	1	3	2	2	3		1	65	0	0	1	0	1	0	0	1	0	0	1	0	0	0	1	0	0	0	0	1	1	2	1	65.4	161	25.23	79.3	0						0	1	0	1
41612	0	80	3	1	1	1	1	2	6		2	60	0	0	1	0	1	0	0	1	0	1	0	0	0	1	0	0	0	0	0	0	1	2	1	68.3	154.4	28.65	107.3	0						0	0	0	0
41613	1	71	4	1	1	5	1	2	14		2	70	0	0	1	1	0	0	0	1	0	0	0	0	1	1	0	0	0	0	0	1	1	2	1	111.8	185.7	32.42	116.1	1	0					0	0	0	0
41616	0	67	4	1	1	1	2	1	3		2	67	0	0	1	1	0	0	0	1	0	1	0	0	0	0	1	0	0	0	0	0	1	1	1	77.4	152.3	33.37	100.2	1	0					0	0	0	0
41617	0	80	3	5	1	3	2	1	4		1	68	0	0	1	0	1	0	0	1	0	0	1	0	0	0	1	0	0	0	0	0	0	2	1	48.2	142.5	23.74	75	0	0					0	0	0	0
41618	0	46	3	1	1	4	1	3	14		2	64	0	1	0	0	1	0	0	1	0	0	0	1	0	1	0	0	0	0	0	1	1	2	1	97.7	160.8	37.79	102.5	1	1	1				0	0	0	0
41619	1	20	1	1	1	1	5	5	4		1	62	1	0	0	0	0	0	1	1	0	1	0	0	0	0	0	1	0	0	0	0	0	0	0	114.4	167.9	40.58	130.2	0						0	0	0	0
41622	0	41	3	1	1	3	1	5	6	0	1	61	0	1	0	0	1	0	0	1	0	0	1	0	0	1	0	0	0	0	0	0	1	0	0	107.1	158.4	42.69	134.6	0	0					0	0	0	1
41623	1	29	4	1	1	5	1	3	8		1	68	1	0	0	1	0	0	0	1	0	0	0	0	1	1	0	0	0	0	0	0	1	2	1	106	171.2	36.17	108.5	1	182	2				0	1	0	0
41624	0	68	2	1	1	1	1	2	7		2	66	0	0	1	0	0	1	0	1	0	1	0	0	0	1	0	0	0	0	0	1	1	2	1	63.9	157.3	25.83	97.8	1	1	3				0	0	0	0
41625	0	26	1	2	0	1	2	6	3	0	1	66	1	0	0	0	0	0	1	0	1	1	0	0	0	0	1	0	0	0	0	0	1	0	0	80.6	157.8	32.37	106	0						1	0	0	1
41626	1	24	2	4	0	4	5	5	15		2	68	1	0	0	0	0	1	0	0	1	0	0	1	0	0	0	1	0	0	0	0	1	0	0	82.4	174.7	27	87.8	1	5	1				1	0	0	0
41627	0	80	3	1	1	3	1	2	10		1	68	0	0	1	0	1	0	0	1	0	0	1	0	0	1	0	0	0	0	0	0	1	1	1	55.4	151.8	24.04	92.1	0	0					0	0	0	0
41628	0	23	3	1	1	4	2	2	3	0	2	59	1	0	0	0	1	0	0	1	0	0	0	1	0	0	1	0	0	0	0	0	0	0	0	70.2	173.4	23.35	88.7	1	1	1				1	0	0	1
41629	0	23	2	4	0	1	5	4		0	1	72	1	0	0	0	0	1	0	0	1	1	0	0	0	0	0	1	0	0	0	0	0	0	0	48.3	152.4	20.8	72.9	0						0	0
41636	0	61	1	2	1	3	1	5	8		2	70	0	0	1	0	0	0	1	1	0	0	1	0	0	1	0	0	0	0	0	0	0	1	1	67.6	159.9	26.44	99.3	0	0					0	0	0	0
41637	1	27	1	2	0	3	5	7	15		1	64	1	0	0	0	0	0	1	0	1	0	1	0	0	0	0	1	0	0	0	0	0	0	0	82.7	167.8	29.37	100.2	1	2	6				1	0	0	0
41639	1	37	1	1	1	5	2	3	7		1	66	1	0	0	0	0	0	1	1	0	0	0	0	1	0	1	0	0	0	0	0	0	0	0	88.4	171.1	30.2	93.1	1	4	3				0	0	0	0
41641	0	80	3	1	1	4	2	2	99		1	69	0	0	1	0	1	0	0	1	0	0	0	1	0	0	1	0	0	0	0	0	1	1	1	86.2	159	34.1	107.2	0	2	1				0	0	0	0
41642	0	73	3	5	1	3	2	1	4		1	63	0	0	1	0	1	0	0	1	0	0	1	0	0	0	1	0	0	0	0	0	1	9	1	66.6	156.6	27.16	89.7	1	6	1				0	0	0	0
41648	1	58	3	1	1	3	1	2	14		2	61	0	1	0	0	1	0	0	1	0	0	1	0	0	1	0	0	0	0	0	0	1	2	1	75.1	162.3	28.51	100	0						0	0	0	0
41652	0	70	1	5	1	5	1	2	8		2	67	0	0	1	0	0	0	1	1	0	0	0	0	1	1	0	0	0	0	0	0	1	3	1	64	155.6	26.43	88.9	0						0	0	0	0
41654	0	80	3	5	0	1	2	2	9		2	74	0	0	1	0	1	0	0	0	1	1	0	0	0	0	1	0	0	0	0	0	0	0	0	54.9	149.5	24.56	90.6	0	1	1				0	0	0	0
41663	0	32	1	1	1	1	1	3	6	0	1	66	1	0	0	0	0	0	1	1	0	1	0	0	0	1	0	0	0	0	0	0	1	0	0	70.7	153.8	29.89	97.3	0						0	1	0	0
41664	1	64	3	1	1	4	2	1	3		1	61	0	0	1	0	1	0	0	1	0	0	0	1	0	0	1	0	0	0	0	0	1	1	1	90	175.8	29.12	108.4							0	0	0	0
41666	0	43	3	1	1	4	1	5	10	0	1	59	0	1	0	0	1	0	0	1	0	0	0	1	0	1	0	0	0	0	0	0	0	2	1	96	172.1	32.41	99.2	1	0					0	1	0	0
41668	1	66	4	1	1	5	1	3	15		2	62	0	0	1	1	0	0	0	1	0	0	0	0	1	1	0	0	0	0	0	0	1	6	1	90.6	179	28.28	105.4	1	1	1				1	0	0	0
41670	1	27	4	1	1	1	6	5	6		1	65	1	0	0	1	0	0	0	1	0	1	0	0	0	1	0	0	0	0	0	0	0	0	0	91.6	173.5	30.43	96.9	1	1	3				0	0	1	0
41671	1	80	3	1	1	3	2	1	5		2	60	0	0	1	0	1	0	0	1	0	0	1	0	0	0	1	0	0	0	0	0	1	0	0	77	172.9	25.76	105.5	0						0	0	0	0
41672	0	63	1	2	1	1	1	3	8		2	70	0	0	1	0	0	0	1	1	0	1	0	0	0	1	0	0	0	0	0	0	1	1	1	61.7	162.3	23.42	89.8	1	1	1				0	0	0	0
41674	1	25	4	5	0	4	1	1	6		2	74	1	0	0	1	0	0	0	0	1	0	0	1	0	1	0	0	0	0	0	0	0	1	1	74.5	179.8	23.05	84.2	0	0					0	1	0	0
41675	0	71	3	1	1	3	2	1	3		2	59	0	0	1	0	1	0	0	1	0	0	1	0	0	0	1	0	0	0	0	1	1	2	1	61.4	158.2	24.53	94.2	1	0					0	0	0	0
41676	0	61	3	1	1	4	6	2	8		2	63	0	0	1	0	1	0	0	1	0	0	0	1	0	1	0	0	0	0	0	0	1	2	1	63.7	165.3	23.31	83.5	1	3	2				0	1	0	0
41677	1	71	3	1	1	3	1	2	7		2	68	0	0	1	0	1	0	0	1	0	0	1	0	0	1	0	0	0	0	0	0	1	0	0	123.3	182.6	36.98	129.4	0						0	1	0	0
41679	1	21	3	1	1	1	5	2	6		1	61	1	0	0	0	1	0	0	1	0	1	0	0	0	0	0	1	0	0	0	0	0	0	0	69.1	180	21.33	80.2	1	2	25				0	0	0	0
41680	1	63	4	1	1	3	1	2	4		1	67	0	0	1	1	0	0	0	1	0	0	1	0	0	1	0	0	0	0	0	1	0	0	0	148.6	169.2	51.91	133.6	0	1	1				1	0	0	0
41682	0	44	3	1	1	5	1	4	12	0	1	63	0	1	0	0	1	0	0	1	0	0	0	0	1	1	0	0	0	0	0	0	1	1	1	82.8	167.8	29.41	91.3	1	4	2				0	0	0	0
41683	1	72	3	1	1	4	1	3	15		2	62	0	0	1	0	1	0	0	1	0	0	0	1	0	1	0	0	0	0	0	0	1	2	1	88.7	180.6	27.19	109.5	1	2	1				0	0	0	0
41685	1	25	3	1	1	3	5	5	5		1	61	1	0	0	0	1	0	0	1	0	0	1	0	0	0	0	1	0	0	0	0	0	0	0	53.8	170.8	18.44	71.1	0	0					1	0	0	0
41687	1	31	1	1	1	1	1	5	8		2	70	1	0	0	0	0	0	1	1	0	1	0	0	0	1	0	0	0	0	0	0	0	4	1	72.8	173.4	24.21	91.4	1	2	6				0	0	0	0
41688	1	49	3	1	1	1	1	2	6		1	67	0	1	0	0	1	0	0	1	0	1	0	0	0	1	0	0	0	0	0	0	1	0	0	91	176.3	29.28	105.9	1	7	9				1	0	0	0
41690	1	52	1	1	1	5	1	3	15		2	65	0	1	0	0	0	0	1	1	0	0	0	0	1	1	0	0	0	0	0	0	1	0	0	96.3	176.4	30.95	106.4	1	0					0	1	0	0
41691	1	60	3	1	1	3	1	2	14		2	63	0	0	1	0	1	0	0	1	0	0	1	0	0	1	0	0	0	0	0	0	1	2	1	99.4	176.3	31.98	113.2	1	3	3				0	1	0	0
41693	1	50	4	1	1	4	2	1	15		1	74	0	1	0	1	0	0	0	1	0	0	0	1	0	0	1	0	0	0	0	0	0	0	0	127.3	190.4	35.12	124.4	1	10	2				1	1	0	0
41694	0	60	2	4	0	4	2	5	13		2	61	0	0	1	0	0	1	0	0	1	0	0	1	0	0	1	0	0	0	0	0	1	4	1	62.2	154.5	26.06	88.9	1	3	1				0	0	0	0
41697	0	28	2	4	0	1	1	5	10	3	2	69	1	0	0	0	0	1	0	0	1	1	0	0	0	1	0	0	0	0	0	0	1	0	0	72.4	155.4	29.98	94.3	1	2	1				0	1	0	0
41698	1	42	3	1	1	4	1	5	15		1	69	0	1	0	0	1	0	0	1	0	0	0	1	0	1	0	0	0	0	0	0	0	0	0	101.9	171.8	34.52	115.5	1	2	4				0	0	0	0
41699	1	51	4	1	1	4	1	2	10		1	65	0	1	0	1	0	0	0	1	0	0	0	1	0	1	0	0	0	0	0	1	1	2	1	152.2	192.4	41.12	133.7	0	0					0	1	0	0
41700	1	55	3	1	1	1	6	3	5		1	67	0	1	0	0	1	0	0	1	0	1	0	0	0	1	0	0	0	0	0	0	1	0	0	79.6	173.4	26.47	103.3	1	4	5				1	0	0	0
41702	0	55	4	1	1	3	2	1	7		1	59	0	1	0	1	0	0	0	1	0	0	1	0	0	0	1	0	0	0	0	0	0	3	1	123.9	165.7	45.13	135.5	0	0					0	0	0	0
41705	1	62	4	1	1	3	1	6	9		2	59	0	0	1	1	0	0	0	1	0	0	1	0	0	1	0	0	0	0	0	0	1	1	1	60.6	161.3	23.29	84.9	1	2	3				0	1	0	0
41708	0	37	3	1	1	4	1	4	15	0	2	63	1	0	0	0	1	0	0	1	0	0	0	1	0	1	0	0	0	0	0	0	1	0	0	71.7	165.6	26.15	90.6	1	3	1				1	0	0	0
41710	1	23	1	2	0	4	1	4	6		1	70	1	0	0	0	0	0	1	0	1	0	0	1	0	1	0	0	0	0	0	0	0	0	0	60	170.7	20.59	83.1	1	1	6				0	1	0	0
41711	0	73	3	1	1	3	1	2	8		1	71	0	0	1	0	1	0	0	1	0	0	1	0	0	1	0	0	0	0	0	0	0	2	1	81.5	167.4	29.08	98.5	1	6	1				0	0	0	0
41713	1	42	3	1	1	4	1	3	5		1	60	0	1	0	0	1	0	0	1	0	0	0	1	0	1	0	0	0	0	0	0	0	0	0	54.1	173.9	17.89	72.8	1	0					1	0	0	1
41715	0	74	3	1	1	3	1	2	5		1	62	0	0	1	0	1	0	0	1	0	0	1	0	0	1	0	0	0	0	0	0	1	7	1	59.6	156.5	24.33	94	1	2	1				0	0	0	0
41717	0	72	3	1	1	1	1	2	6		1	67	0	0	1	0	1	0	0	1	0	1	0	0	0	1	0	0	0	0	0	1	1	4	1	58.4	156.4	23.87	88.5	0						0	0	0	0
41718	0	50	1	2	0	1	1	3	3		1	66	0	1	0	0	0	0	1	0	1	1	0	0	0	1	0	0	0	0	0	0	0	1	1	85.1	155.3	35.28		0						0	0	0	0
41721	1	37	3	1	1	1	1	3	3		1	64	1	0	0	0	1	0	0	1	0	1	0	0	0	1	0	0	0	0	0	0	1	0	0	80.4	178.2	25.32	96.8	0	0					1	0	0	0
41724	1	27	4	1	1	5	5	4	6		2	68	1	0	0	1	0	0	0	1	0	0	0	0	1	0	0	1	0	0	0	0	0	1	1	111.4	189.3	31.09	106.5	0						0	1	1	1
41725	0	77	3	1	1	3	2	1	3		1	66	0	0	1	0	1	0	0	1	0	0	1	0	0	0	1	0	0	0	0	0	1	5	1	70.9	164	26.36	86.7	0						0	0	0	0
41727	0	22	3	1	1	5	5	3	14	0	1	69	1	0	0	0	1	0	0	1	0	0	0	0	1	0	0	1	0	0	0	0	1	5	1	81	160.5	31.44	90.4	1	1	1				0	1	0	0
41728	0	47	3	1	1	5	1	4	15		2	65	0	1	0	0	1	0	0	1	0	0	0	0	1	1	0	0	0	0	0	0	0	6	1	51.3	167.9	18.2	69.3	0	4	1				0	1	0	0
41729	1	53	3	1	1	1	1	2	14		2	63	0	1	0	0	1	0	0	1	0	1	0	0	0	1	0	0	0	0	0	0	1	2	1	123.5	178.8	38.63	120.9	1	1	2				0	0	0	0
41730	1	35	1	2	0	1	1	3	5		1	70	1	0	0	0	0	0	1	0	1	1	0	0	0	1	0	0	0	0	0	0	1	0	0	75.5	162.8	28.49	98.7	1	1	4				0	0	0	1
41731	0	46	1	1	1	3	5	3	2		2	71	0	1	0	0	0	0	1	1	0	0	1	0	0	0	0	1	0	0	0	0	1	1	1	87.6	165.7	31.91	105	1	2	1				0	0	0	1
41733	1	38	3	1	1	3	5	1	10		1	61	1	0	0	0	1	0	0	1	0	0	1	0	0	0	0	1	0	0	0	0	1	0	0	100.6	172	34	107.4	1	2	3				1	1	0	0
41735	0	64	3	1	1	5	1	2	15		2	62	0	0	1	0	1	0	0	1	0	0	0	0	1	1	0	0	0	0	0	0	0	2	1	74.8	171.6	25.4	97.1	0	1	1				0	0	0	0
41737	0	28	4	1	1	1	2	3	10	0	1	69	1	0	0	1	0	0	0	1	0	1	0	0	0	0	1	0	0	0	0	0	0	0	0	76.6	175.3	24.93	93.8	1	3	4				0	1	0	0
41739	1	69	4	1	1	1	5	1	3		1	72	0	0	1	1	0	0	0	1	0	1	0	0	0	0	0	1	0	0	0	1	1	0	0	105.3	184.5	30.93	114.6	1	0					0	0	0	0
41740	1	79	4	1	1	5	2	1	6		2	68	0	0	1	1	0	0	0	1	0	0	0	0	1	0	1	0	0	0	0	0	1	0	0	86.5	175.2	28.18	100.2	0						1	1	0	0
41743	1	28	1	2	0	3	5	5	10		1	62	1	0	0	0	0	0	1	0	1	0	1	0	0	0	0	1	0	0	0	0	1	0	0	69.9	157.3	28.25	90.4	1	2	12				1	1	0	1
41748	0	62	1	2	1	3	2	1	2		1	66	0	0	1	0	0	0	1	1	0	0	1	0	0	0	1	0	0	0	0	1	1	0	0	70.8	156.5	28.91	94.5							0	0	0	1
41749	0	28	1	1	1	4	1	6	9	0	1	65	1	0	0	0	0	0	1	1	0	0	0	1	0	1	0	0	0	0	0	0	0	0	0	69.5	158	27.84	89.4	1	2	2				0	1	0	0
41750	1	34	4	1	1	4	5	1	15		2	73	1	0	0	1	0	0	0	1	0	0	0	1	0	0	0	1	0	0	0	0	1	1	1	90.7	173.7	30.06	99.3							0	1	0	0
41751	0	73	3	1	1	3	1	2	7		2	59	0	0	1	0	1	0	0	1	0	0	1	0	0	1	0	0	0	0	0	1	1	0	0	114.3	168.1	40.45	116.7	0						0	0	0	0
41753	1	78	3	1	1	4	2	1	6		2	60	0	0	1	0	1	0	0	1	0	0	0	1	0	0	1	0	0	0	0	0	0	0	0	121.8	179.8	37.68	131	1	0					0	0	0	0
41754	1	32	3	1	1	1	1	4	14		2	63	1	0	0	0	1	0	0	1	0	1	0	0	0	1	0	0	0	0	0	0	0	0	0	73.1	172.9	24.45	86.4	1	4	2				1	0	0	0
41755	0	79	3	1	1	1	2	1	4		1	67	0	0	1	0	1	0	0	1	0	1	0	0	0	0	1	0	0	0	0	0	1	0	0	78	173.9	25.79	109.1	0						0	0	0	0
41756	0	60	1	2	0	1	1	3	7		2	65	0	0	1	0	0	0	1	0	1	1	0	0	0	1	0	0	0	0	0	0	1	2	1	73.8	158	29.56	90.6	0						0	0	0	0
41758	1	28	1	2	0	1	5	4	99		2	64	1	0	0	0	0	0	1	0	1	1	0	0	0	0	0	1	0	0	0	0	1	0	0	59.7	160.8	23.09	79.9	1	0					1	1	0	0
41759	1	41	3	1	1	1	1	5	6		2	59	0	1	0	0	1	0	0	1	0	1	0	0	0	1	0	0	0	0	0	0	0	0	0	80.1	182.7	24	92	1	2	6				0	0	0	0
41760	0	73	3	1	1	3	2	1	4		1	67	0	0	1	0	1	0	0	1	0	0	1	0	0	0	1	0	0	0	0	0	1	4	1	75.1	163.2	28.2	93.2	0	4	1				0	0	0	0
41761	0	54	3	1	1	5	1	4	15		2	70	0	1	0	0	1	0	0	1	0	0	0	0	1	1	0	0	0	0	0	0	1	2	1	55.3	154.9	23.05	77.6	1	4	1				0	1	0	0
41762	1	32	3	1	1	5	5	1	8		2	68	1	0	0	0	1	0	0	1	0	0	0	0	1	0	0	1	0	0	0	0	1	1	1	105	173.3	34.96	120.1	1	6	4				0	0	0	0
41764	1	54	3	1	1	5	1	4	15		1	60	0	1	0	0	1	0	0	1	0	0	0	0	1	1	0	0	0	0	0	0	0	1	1	75.3	169.9	26.09	91.8	1	7	1				0	1	0	0
41767	1	21	1	1	1	1	5	3	2		2	71	1	0	0	0	0	0	1	1	0	1	0	0	0	0	0	1	0	0	0	0	1	0	0	48	151.8	20.83	74.4	0						0	0	0	1
41768	0	57	1	1	1	5	1	3	15		1	65	0	1	0	0	0	0	1	1	0	0	0	0	1	1	0	0	0	0	0	0	0	0	0	64.9	150.9	28.5	93.7	0						0	0	0	0
41770	0	71	2	4	1	1	2	5	6		1	72	0	0	1	0	0	1	0	1	0	1	0	0	0	0	1	0	0	0	0	0	0	2	1	79.3	159.6	31.13	117.8	0						0	0	0	0
41771	0	80	2	4	0	1	2	1	6		1	62	0	0	1	0	0	1	0	0	1	1	0	0	0	0	1	0	0	0	0	0	0	2	1	62.3	152.6	26.75	90.5	1	7	1				0	0	0	0
41772	1	69	2	4	1	1	1	2	7		2	61	0	0	1	0	0	1	0	1	0	1	0	0	0	1	0	0	0	0	0	0	1	0	0	74.3	169.2	25.95	94.5	1	0					0	0	0	0
41775	0	61	4	1	1	1	5	2	4		1	68	0	0	1	1	0	0	0	1	0	1	0	0	0	0	0	1	0	0	0	0	0	0	0	85.1	156.5	34.75	113.6	1	1	2				0	0	0	1
41776	0	48	1	1	1	4	1	2	5		2	71	0	1	0	0	0	0	1	1	0	0	0	1	0	1	0	0	0	0	0	0	0	0	0	61.2	158.9	24.24	86.1	1	2	5				0	0	1	1
41780	0	64	3	1	1	1	2	1	3		1	67	0	0	1	0	1	0	0	1	0	1	0	0	0	0	1	0	0	0	0	1	1	0	0	136	170	47.06	130.4	1	0					0	0	0	0
41782	1	66	3	1	1	3	1	2	9		1	61	0	0	1	0	1	0	0	1	0	0	1	0	0	1	0	0	0	0	0	0	1	0	0	97.1	174.1	32.03	123.1	1	0					0	0	0	0
41783	0	80	3	1	1	5	2	1	4		1	67	0	0	1	0	1	0	0	1	0	0	0	0	1	0	1	0	0	0	0	0	1	2	1	63.7	154.6	26.65	90	0	0					0	0	0	1
41785	0	34	3	1	1	1	2	3	5	0	2	60	1	0	0	0	1	0	0	1	0	1	0	0	0	0	1	0	0	0	0	0	1	0	0	103.6	171.3	35.31	120.5	0	1	2				0	1	0	0
41788	0	38	3	1	1	1	5	2	6	0	2	62	1	0	0	0	1	0	0	1	0	1	0	0	0	0	0	1	0	0	0	0	0	0	0	54	162.5	20.45	81.5	0						0	0	0	0
41791	1	78	3	1	1	1	1	2	7		1	67	0	0	1	0	1	0	0	1	0	1	0	0	0	1	0	0	0	0	0	0	1	0	0	100.7	168	35.68	125	1	0					0	0	0	0
41793	1	43	3	1	1	3	5	2	5		1	65	0	1	0	0	1	0	0	1	0	0	1	0	0	0	0	1	0	0	0	0	0	0	0	143.4	191.2	39.23	143.4	0	0					0	0	0	1
41794	1	44	3	1	1	3	1	2	5		1	61	0	1	0	0	1	0	0	1	0	0	1	0	0	1	0	0	0	0	0	0	0	0	0	96.3	178.3	30.29	113.7	0	0					1	0	0	0
41797	1	69	3	1	1	3	1	3	7		1	60	0	0	1	0	1	0	0	1	0	0	1	0	0	1	0	0	0	0	0	0	1	1	1	89.3	178.1	28.15	106.8	1	7	2				0	0	0	0
41802	0	30	3	1	1	3	1	5	10	0	2	60	1	0	0	0	1	0	0	1	0	0	1	0	0	1	0	0	0	0	0	0	0	0	0	57.1	155.4	23.64	86.9	1	2	4				0	0	0	0
41806	1	61	4	1	1	4	2	1	14		2	67	0	0	1	1	0	0	0	1	0	0	0	1	0	0	1	0	0	0	0	0	0	1	1	80.6	182.5	24.2	92.7							1	0	0	0
41808	0	68	3	1	1	3	1	2	8		1	60	0	0	1	0	1	0	0	1	0	0	1	0	0	1	0	0	0	0	0	0	1	5	1	61.1	161.3	23.48	87.1	0						0	0	0	0
41809	1	35	1	1	1	3	1	6	6		2	70	1	0	0	0	0	0	1	1	0	0	1	0	0	1	0	0	0	0	0	0	0	0	0	142	185.9	41.09	139.8	1	5	12				0	0	0	1
41811	0	36	1	1	1	5	1	4	10	0	1	66	1	0	0	0	0	0	1	1	0	0	0	0	1	1	0	0	0	0	0	0	0	0	0	66.7	162.9	25.14	84.5	1	1	2				0	0	0	0
41813	1	28	1	2	0	1	6	4	3		2	68	1	0	0	0	0	0	1	0	1	1	0	0	0	1	0	0	0	0	0	0	0	0	0	64.5	165.7	23.49	87.6	1	0					1	1	0	0
41814	1	80	3	1	1	1	2	1	4		2	60	0	0	1	0	1	0	0	1	0	1	0	0	0	0	1	0	0	0	0	0	1	0	0	81.6	170.8	27.97	108	0						0	0	0	0
41819	1	25	4	1	1	3	5	7	7		2	68	1	0	0	1	0	0	0	1	0	0	1	0	0	0	0	1	0	0	0	0	1	0	0	103.7	186.9	29.69	95.4	1	1	7				1	1	0	0
41820	0	79	1	2	1	1	2	6	7		1	70	0	0	1	0	0	0	1	1	0	1	0	0	0	0	1	0	0	0	0	1	0	1	1	66.9	149.4	29.97	106.2	0						0	0	0	0
41822	1	21	2	1	1	4	5	5	10		2	71	1	0	0	0	0	1	0	1	0	0	0	1	0	0	0	1	0	0	0	0	1	2	1	121.1	184.5	35.58	115.4	0						0	0	0	0
41825	0	63	4	1	1	5	2	1	5		1	63	0	0	1	1	0	0	0	1	0	0	0	0	1	0	1	0	0	0	0	0	1	0	0	61.7	158.2	24.65	79.9	1	3	2				0	0	0	0
41827	1	78	3	1	1	5	1	2	9		1	63	0	0	1	0	1	0	0	1	0	0	0	0	1	1	0	0	0	0	0	0	0	0	0	76.6	172.8	25.65	104.5	1	7	2				0	0	0	0
41834	1	43	3	1	1	5	1	3	15		1	70	0	1	0	0	1	0	0	1	0	0	0	0	1	1	0	0	0	0	0	0	0	2	1	99.2	190.4	27.36	103.5	1	3	2				0	1	0	0
41838	0	58	3	1	1	1	1	4	6		2	62	0	1	0	0	1	0	0	1	0	1	0	0	0	1	0	0	0	0	0	0	1	3	1	93.4	160.6	36.21	106.6	0						0	0	0	0
41839	0	43	1	2	0	1	5	7	5	0	2	70	0	1	0	0	0	0	1	0	1	1	0	0	0	0	0	1	0	0	0	0	1	0	0	67.6	154.4	28.36	90	0						0	0	0	0
41840	0	75	3	1	1	1	1	2	4		2	63	0	0	1	0	1	0	0	1	0	1	0	0	0	1	0	0	0	0	0	1	1	1	1	82.6	165.4	30.19	114	0	0					0	0	0	0
41842	1	21	1	1	1	4	5	4	14		1	69	1	0	0	0	0	0	1	1	0	0	0	1	0	0	0	1	0	0	0	0	1	0	0	84.2	171.3	28.69	94.5	1	1	2				0	1	0	0
41843	0	25	1	1	1	1	1	7	6	0	1	69	1	0	0	0	0	0	1	1	0	1	0	0	0	1	0	0	0	0	0	0	0	0	0	101.3	163	38.13	111	1	1	1				0	0	0	1
41844	0	36	3	1	1	3	5	4	7	0	2	60	1	0	0	0	1	0	0	1	0	0	1	0	0	0	0	1	0	0	0	0	1	4	1	83.9	159.3	33.06	93	1	0					0	0	0	1
41852	1	65	3	1	1	3	1	2	6		2	59	0	0	1	0	1	0	0	1	0	0	1	0	0	1	0	0	0	0	0	0	0	1	1	84.3	183.3	25.09	106	1	0					1	0	0	0
41853	1	52	3	1	1	4	5	2	99		1	61	0	1	0	0	1	0	0	1	0	0	0	1	0	0	0	1	0	0	0	0	0	0	0	85.2	187.4	24.26	92.2	1	1	1				1	0	0	0
41855	1	21	3	1	1	4	5	4	3		2	67	1	0	0	0	1	0	0	1	0	0	0	1	0	0	0	1	0	0	0	0	0	0	0	73.2	173.7	24.26	84	1	4	5				1	1	0	0
41856	1	69	4	1	1	3	1	3	9		2	64	0	0	1	1	0	0	0	1	0	0	1	0	0	1	0	0	0	0	0	0	1	0	0	91	179.9	28.12								1	0	0	0
41857	0	30	3	1	1	4	1	5	15	0	2	62	1	0	0	0	1	0	0	1	0	0	0	1	0	1	0	0	0	0	0	0	0	0	0	79.1	171.4	26.92	94.6	1	1	1				0	0	0	0
41858	1	60	3	1	1	4	5	2	7		2	60	0	0	1	0	1	0	0	1	0	0	0	1	0	0	0	1	0	0	0	0	1	1	1	65.1	176.8	20.83	84.4	1	1	3				0	0	0	0
41863	0	48	4	1	1	3	2	7	15		2	65	0	1	0	1	0	0	0	1	0	0	1	0	0	0	1	0	0	0	0	0	1	6	1	81.8	165.4	29.9	96.5	1	2	3				0	0	0	0
41864	1	44	1	2	0	4	2	3	8		2	71	0	1	0	0	0	0	1	0	1	0	0	1	0	0	1	0	0	0	0	0	1	1	1	108.6	182.4	32.64	115.2	1	5	6				1	0	0	0
41865	1	76	4	1	1	5	1	2	15		2	69	0	0	1	1	0	0	0	1	0	0	0	0	1	1	0	0	0	0	0	0	0	3	1	95.4	184.5	28.03	103.4	1	1	2				0	0	0	0
41867	1	35	3	1	1	1	1	5	8		2	59	1	0	0	0	1	0	0	1	0	1	0	0	0	1	0	0	0	0	0	1	0	0	0	117.7	178.1	37.11	122.4	1	0					0	0	0	0
41868	1	78	3	1	1	1	1	2	5		2	60	0	0	1	0	1	0	0	1	0	1	0	0	0	1	0	0	0	0	0	0	1	3	1	86.3	169.9	29.9	110	1	0					0	0	0	0
41869	1	28	3	1	1	5	1	2	10		1	59	1	0	0	0	1	0	0	1	0	0	0	0	1	1	0	0	0	0	0	0	0	0	0	107.4	184.8	31.45	105.8	1	2	2				0	1	0	0
41871	0	65	3	5	1	4	1	2	12		2	62	0	0	1	0	1	0	0	1	0	0	0	1	0	1	0	0	0	0	0	0	0	8	1	58	171.8	19.65	72.6	0						0	0	0	0
41873	0	78	3	1	1	3	1	2	14		2	70	0	0	1	0	1	0	0	1	0	0	1	0	0	1	0	0	0	0	0	0	1	0	0	62.7	160.6	24.31	96	0	0					0	0	0	0
41875	0	51	2	4	0	1	1	2	6		1	72	0	1	0	0	0	1	0	0	1	1	0	0	0	1	0	0	0	0	0	1	1	0	0	83	164.1	30.82	107.9	1	0					0	0	0	0
41877	0	42	4	1	1	4	5	2	6	0	1	59	0	1	0	1	0	0	0	1	0	0	0	1	0	0	0	1	0	0	0	0	1	2	1	58.9	164.1	21.87	73	1	7	1				0	0	0	0
41878	0	46	3	1	1	3	2	3	5		2	60	0	1	0	0	1	0	0	1	0	0	1	0	0	0	1	0	0	0	0	0	1	1	1	69.9	160.8	27.03	87.7	1	4	4				1	0	1	1
41879	0	80	3	1	1	4	1	2	4		1	60	0	0	1	0	1	0	0	1	0	0	0	1	0	1	0	0	0	0	0	1	0	3	1	85.9	164.8	31.63	103.8	0	2	1				0	0	0	0
41881	1	70	3	1	1	3	1	2	15		2	60	0	0	1	0	1	0	0	1	0	0	1	0	0	1	0	0	0	0	0	0	1	0	0	84.5	168.2	29.87	107	1	7	4				0	0	0	0
41882	0	59	1	2	1	1	5	6	8		2	71	0	1	0	0	0	0	1	1	0	1	0	0	0	0	0	1	0	0	0	0	0	0	0	77.2	148.7	34.91	106.9	1	1	3				0	0	0	0
41883	0	42	2	1	1	4	5	3	8	0	2	69	0	1	0	0	0	1	0	1	0	0	0	1	0	0	0	1	0	0	0	0	1	0	0	129	147.7	59.13	130.2	0	2	1				0	0	0	0
41888	1	71	3	1	1	3	6	2	5		1	66	0	0	1	0	1	0	0	1	0	0	1	0	0	1	0	0	0	0	0	0	1	7	1	82.9	170.1	28.65	110	1	7	4				0	0	0	0
41889	1	32	1	2	1	3	2	7	8		2	66	1	0	0	0	0	0	1	1	0	0	1	0	0	0	1	0	0	0	0	0	0	0	0	61.6	166.4	22.25	85.2	1	2	1				1	1	0	0
41895	0	47	1	2	0	5	1	4	4		2	65	0	1	0	0	0	0	1	0	1	0	0	0	1	1	0	0	0	0	0	0	0	0	0	48.3	159.3	19.03	71	0	1	1				0	0	0	0
41896	1	53	3	1	1	3	1	5	3		2	59	0	1	0	0	1	0	0	1	0	0	1	0	0	1	0	0	0	0	0	0	1	1	1	61.5	173.6	20.41	81.6	1	0					0	0	0	1
41897	1	77	3	1	1	5	1	4	7		2	66	0	0	1	0	1	0	0	1	0	0	0	0	1	1	0	0	0	0	0	0	0	20	1	97.3	177.7	30.81	113.2	1	7	2				0	0	0	0
41898	0	54	4	1	1	5	2	2	15		2	65	0	1	0	1	0	0	0	1	0	0	0	0	1	0	1	0	0	0	0	1	0	0	0	77.8	161.3	29.9	96.8	1	4	1				0	0	0	0
41899	1	35	1	2	0	1	1	6	4		1	71	1	0	0	0	0	0	1	0	1	1	0	0	0	1	0	0	0	0	0	0	0	1	1	82.7	173.4	27.5	93	1	1	2				0	0	0	0
41901	1	68	4	1	1	1	2	2	5		2	68	0	0	1	1	0	0	0	1	0	1	0	0	0	0	1	0	0	0	0	0	0	0	0	72.2	166.8	25.95	97.1							0	0	0	0
41902	1	36	4	1	1	3	1	5	6		1	63	1	0	0	1	0	0	0	1	0	0	1	0	0	1	0	0	0	0	0	0	1	0	0	127.7	163.9	47.54	134.5	1	0					0	0	0	0
41903	1	33	4	1	1	3	6	7	15		2	65	1	0	0	1	0	0	0	1	0	0	1	0	0	1	0	0	0	0	0	0	1	1	1	117.8	187.2	33.62	108.4							1	1	0	0
41904	0	70	3	1	1	3	1	2	8		2	62	0	0	1	0	1	0	0	1	0	0	1	0	0	1	0	0	0	0	0	1	1	4	1	108.6	168	38.48	119.4	1	1	1				0	0	0	0
41907	0	23	2	4	1	1	6	7	5	0	2	61	1	0	0	0	0	1	0	1	0	1	0	0	0	1	0	0	0	0	0	0	0	0	0	71.7	151.5	31.24	88.4	1	0					0	0	0	0
41908	0	55	1	2	0	1	1	2	7		1	66	0	1	0	0	0	0	1	0	1	1	0	0	0	1	0	0	0	0	0	1	1	0	0	71.6	145.9	33.64	107.5	0						0	0	0	0
41909	1	69	1	2	1	1	1	2	3		1	59	0	0	1	0	0	0	1	1	0	1	0	0	0	1	0	0	0	0	0	1	0	3	1	100.4	166.9	36.04	124							0	0	0	0
41912	0	56	4	1	1	5	2	1	7		2	65	0	1	0	1	0	0	0	1	0	0	0	0	1	0	1	0	0	0	0	0	0	2	1	104.8	150.1	46.52	128.4	1	1	3				0	0	0	0
41914	1	25	3	1	1	1	1	4	3		2	59	1	0	0	0	1	0	0	1	0	1	0	0	0	1	0	0	0	0	0	0	0	0	0	76.2	179.4	23.68	91.5	1	5	6				0	0	0	0
41915	0	63	3	1	1	5	1	2	9		2	62	0	0	1	0	1	0	0	1	0	0	0	0	1	1	0	0	0	0	0	0	0	3	1	73	165.5	26.65	97	1	3	2				0	0	0	0
41918	0	53	3	1	1	1	1	4	4		1	67	0	1	0	0	1	0	0	1	0	1	0	0	0	1	0	0	0	0	0	0	0	0	0	64.4	163.2	24.18	93.1	1	15	2				0	0	0	0
41919	0	53	1	1	1	4	1	2	9		1	66	0	1	0	0	0	0	1	1	0	0	0	1	0	1	0	0	0	0	0	0	0	2	1	57.1	151.5	24.88	71	1	3	2				0	0	0	0
41921	1	60	2	4	0	1	2	7	4		1	73	0	0	1	0	0	1	0	0	1	1	0	0	0	0	1	0	0	0	0	0	0	0	0	79.9	170	27.65	104.7	1	1	3				0	0	0	0
41922	0	33	3	1	1	5	1	2	10	0	2	63	1	0	0	0	1	0	0	1	0	0	0	0	1	1	0	0	0	0	0	0	1	1	1	62.7	163.9	23.34	77.6	1	3	1				0	1	0	0
41923	0	60	3	1	1	5	2	1	7		1	63	0	0	1	0	1	0	0	1	0	0	0	0	1	0	1	0	0	0	0	0	1	5	1	62	155.1	25.77	95.5	0	0					1	0	0	0
41924	1	35	4	1	1	4	77	4	8		2	68	1	0	0	1	0	0	0	1	0	0	0	1	0	0	0	0	0	0	0	0	0	1	1	70	182	21.13	82.8	1	5	2				1	0	0	0
41926	1	49	3	1	1	3	2	3	15		1	70	0	1	0	0	1	0	0	1	0	0	1	0	0	0	1	0	0	0	0	0	0	0	0	88.8	176.7	28.44	101.6	1	2	3				1	0	0	0
41927	1	38	3	1	1	4	1	2	8		2	62	1	0	0	0	1	0	0	1	0	0	0	1	0	1	0	0	0	0	0	0	0	1	1	56.6	171.5	19.24	76	1	3	1				0	0	0	0
41929	0	44	4	1	1	4	2	1	9	0	2	68	0	1	0	1	0	0	0	1	0	0	0	1	0	0	1	0	0	0	0	0	1	0	0	110.1	165.4	40.25	106.2	1	0					0	1	0	0
41934	1	41	4	1	1	4	5	2	3		1	61	0	1	0	1	0	0	0	1	0	0	0	1	0	0	0	1	0	0	0	0	1	1	1	82.2	183.1	24.52	93.1							0	0	0	0
41942	0	44	3	1	1	4	1	7	14	0	2	63	0	1	0	0	1	0	0	1	0	0	0	1	0	1	0	0	0	0	0	0	0	0	0	70.9	173.1	23.66	90	0	0					0	0	0	0
41944	0	39	3	1	1	1	6	2	7	0	1	67	1	0	0	0	1	0	0	1	0	1	0	0	0	1	0	0	0	0	0	0	1	0	0	72.3	161.1	27.86	94.5	1	3	4				0	0	0	0
41946	0	65	4	1	1	3	2	1	4		2	64	0	0	1	1	0	0	0	1	0	0	1	0	0	0	1	0	0	0	0	0	0	1	1	78.3	155.8	32.26	106.5	1	1	1				0	0	0	0
41947	1	31	3	1	1	3	2	2	3		1	61	1	0	0	0	1	0	0	1	0	0	1	0	0	0	1	0	0	0	0	0	1	1	1	87.1	185.6	25.28	91.5	1	3	6				0	0	0	0
41948	1	27	3	1	1	3	5	6	4		2	62	1	0	0	0	1	0	0	1	0	0	1	0	0	0	0	1	0	0	0	0	0	0	0	128.6	183.6	38.15	128.4							0	1	0	1
41952	0	71	3	1	1	5	1	2	15		1	70	0	0	1	0	1	0	0	1	0	0	0	0	1	1	0	0	0	0	0	0	1	3	1	93.4	165.2	34.22	102.1	0	3	1				0	0	0	0
41953	0	80	3	1	1	4	1	2	14		2	65	0	0	1	0	1	0	0	1	0	0	0	1	0	1	0	0	0	0	0	0	1	1	1	79.8	157.3	32.25								0	0	0	0
41958	1	26	1	2	0	3	5	7	15		1	64	1	0	0	0	0	0	1	0	1	0	1	0	0	0	0	1	0	0	0	0	0	0	0	67.3	165.6	24.54	85.2	1	1	1				1	1	0	0
41960	0	80	3	1	1	3	2	3	15		2	62	0	0	1	0	1	0	0	1	0	0	1	0	0	0	1	0	0	0	0	0	0	0	0	60	152.5	25.8	102.5	1	3	3				0	0	0	0
41961	1	46	3	1	1	3	1	4	15		2	66	0	1	0	0	1	0	0	1	0	0	1	0	0	1	0	0	0	0	0	1	0	0	0	88.3	170.3	30.45	107.5	1	1	2				0	0	0	0
41962	1	48	3	1	1	3	1	2	14		1	63	0	1	0	0	1	0	0	1	0	0	1	0	0	1	0	0	0	0	0	0	1	1	1	103.2	187	29.51	106.3	1	3	3				1	0	0	0
41963	1	66	1	2	0	1	1	3	1		1	66	0	0	1	0	0	0	1	0	1	1	0	0	0	1	0	0	0	0	0	0	0	0	0	65.1	161.9	24.84	91.5	1	0					0	0	0	0
41964	1	42	3	1	1	4	2	1	5		1	69	0	1	0	0	1	0	0	1	0	0	0	1	0	0	1	0	0	0	0	0	1	0	0	116.2	178.5	36.47	122	1	1	1				0	0	0	0
41965	0	37	1	5	1	3	1	6	9	1	1	70	1	0	0	0	0	0	1	1	0	0	1	0	0	1	0	0	0	0	0	0	0	1	1	65.2	158.1	26.08	90.7							0	0	0	0
41966	1	62	1	5	0	3	1	3	7		2	69	0	0	1	0	0	0	1	0	1	0	1	0	0	1	0	0	0	0	0	0	0	0	0	61.8	170.1	21.36	87.1	0						0	0	0	0
41968	1	26	3	1	1	1	6	5	2		2	59	1	0	0	0	1	0	0	1	0	1	0	0	0	1	0	0	0	0	0	0	0	0	0	53.2	163.6	19.88	70.9	1	1	12				1	0	1	0
41969	0	61	3	1	1	3	1	2	7		2	62	0	0	1	0	1	0	0	1	0	0	1	0	0	1	0	0	0	0	0	0	1	1	1	83.3	159.9	32.58	99.2	0	0					0	0	0	0
41971	1	66	4	1	1	3	1	2	3		1	67	0	0	1	1	0	0	0	1	0	0	1	0	0	1	0	0	0	0	0	1	0	0	0	58	170.6	19.93	76.7	0	0					0	0	0	1
41972	0	26	3	1	1	4	6	4	6	0	2	63	1	0	0	0	1	0	0	1	0	0	0	1	0	1	0	0	0	0	0	0	0	0	0	102.2	167.4	36.47	113.2							0	0	0	0
41973	1	71	3	1	1	4	2	1	5		1	60	0	0	1	0	1	0	0	1	0	0	0	1	0	0	1	0	0	0	0	1	1	0	0	95.2	170.6	32.71	120	1	2	2				0	0	0	0
41981	0	55	1	1	1	5	2	2	15		1	65	0	1	0	0	0	0	1	1	0	0	0	0	1	0	1	0	0	0	0	0	0	0	0	124.7	160.4	48.47	129	0						0	0	0	0
41982	0	34	3	1	1	3	1	5		0	2	62	1	0	0	0	1	0	0	1	0	0	1	0	0	1	0	0	0	0	0	0	1	0	0	98.6	171.6	33.48	101.2	0	5	1				0	1
41983	0	71	3	1	1	3	1	2	3		1	59	0	0	1	0	1	0	0	1	0	0	1	0	0	1	0	0	0	0	0	0	0	0	0	63.3	164.2	23.48	84.8							0	0	0	0
41984	0	78	2	4	1	4	5	2	3		1	72	0	0	1	0	0	1	0	1	0	0	0	1	0	0	0	1	0	0	0	0	0	0	0	77.5	149	34.91	107.7							0	0	0	0
41988	0	52	3	1	1	1	1	3	4		2	64	0	1	0	0	1	0	0	1	0	1	0	0	0	1	0	0	0	0	0	0	0	0	0	61.7	160.5	23.95	77.7	1	0					0	0	0	0
41990	1	45	1	2	0	1	5	3	7		2	65	0	1	0	0	0	0	1	0	1	1	0	0	0	0	0	1	0	0	0	0	0	0	0	97.4	160.4	37.86	109.7	1	7	6				1	0	0	0
41991	1	66	1	2	0	1	1	4	2		2	66	0	0	1	0	0	0	1	0	1	1	0	0	0	1	0	0	0	0	0	0	0	0	0	73.8	164.6	27.24	99	1	5	10				1	0	1	1
41993	0	59	3	1	1	5	1	2	15		2	62	0	1	0	0	1	0	0	1	0	0	0	0	1	1	0	0	0	0	0	0	0	5	1	50.6	160.4	19.67	73.2	1	7	1				0	0	0	0
41998	1	20	4	1	1	3	5	5	6		1	63	1	0	0	1	0	0	0	1	0	0	1	0	0	0	0	1	0	0	0	0	0	1	1	75.9	174.8	24.84	82.4	1	3	3				0	0	0	0
42000	1	51	3	1	1	5	1	3	15		1	68	0	1	0	0	1	0	0	1	0	0	0	0	1	1	0	0	0	0	0	0	1	5	1	67.9	173.8	22.48	86	0	0					0	0	0	0
42001	1	22	3	1	1	3	5	3	10		2	62	1	0	0	0	1	0	0	1	0	0	1	0	0	0	0	1	0	0	0	0	0	0	0	89.6	187	25.62	96.7	1	3	4				0	0	0	0
42002	1	52	4	1	1	5	2	2	14		1	63	0	1	0	1	0	0	0	1	0	0	0	0	1	0	1	0	0	0	0	0	1	0	0	96.8	176	31.25	110.2	1	2	2				0	1	0	0
42003	1	68	1	1	1	1	2	5	2		1	66	0	0	1	0	0	0	1	1	0	1	0	0	0	0	1	0	0	0	0	0	0	0	0	75.3	172.5	25.31	94.4	1	0					0	0	0	0
42004	1	52	1	1	1	3	1	2	10		1	71	0	1	0	0	0	0	1	1	0	0	1	0	0	1	0	0	0	0	0	0	1	1	1	87.8	163	33.05	106	1	2	6				0	0	0	0
42005	1	80	3	1	1	4	2	1	8		1	67	0	0	1	0	1	0	0	1	0	0	0	1	0	0	1	0	0	0	0	0	1	1	1	78.8	163.6	29.44		1	0					0	0	0	0
42009	0	38	3	1	1	3	2	2	2	0	2	59	1	0	0	0	1	0	0	1	0	0	1	0	0	0	1	0	0	0	0	0	0	0	0	84.7	163.1	31.84	106.3	1	0					0	0	0	0
42010	1	24	1	1	1	1	5	2	5		2	64	1	0	0	0	0	0	1	1	0	1	0	0	0	0	0	1	0	0	0	0	0	0	0	69.2	171.7	23.47	84.2	1	1	12				0	0	0	0
42015	0	79	3	1	1	4	1	2	8		2	60	0	0	1	0	1	0	0	1	0	0	0	1	0	1	0	0	0	0	0	0	0	1	1	51.6	159.4	20.31	79	0						0	0	0	0
42016	1	24	3	1	1	5	6	2	7		1	73	1	0	0	0	1	0	0	1	0	0	0	0	1	1	0	0	0	0	0	0	1	0	0	85.4	182.6	25.61	94.2	1	4	1				0	1	0	0
42018	1	62	1	2	0	1	6	6	6		1	70	0	0	1	0	0	0	1	0	1	1	0	0	0	1	0	0	0	0	0	0	0	1	1	75.9	165.7	27.64	103.5	1	1	2				0	0	0	0
42021	1	44	1	1	1	1	1	5	7		1	73	0	1	0	0	0	0	1	1	0	1	0	0	0	1	0	0	0	0	0	0	1	0	0	73.3	167.8	26.03	89.9	0						1	0	0	0
42023	0	30	1	1	1	1	2	7	3	0	1	71	1	0	0	0	0	0	1	1	0	1	0	0	0	0	1	0	0	0	0	0	0	0	0	58.7	155.4	24.31	92.1	1	1	4				1	1	0	0
42024	1	36	3	1	1	1	1	3	8		1	61	1	0	0	0	1	0	0	1	0	1	0	0	0	1	0	0	0	0	0	0	1	0	0	75.1	178.8	23.49	88.2	1	2	4				0	0	0	0
42025	0	43	4	1	1	3	5	7	9	0	1	64	0	1	0	1	0	0	0	1	0	0	1	0	0	0	0	1	0	0	0	0	1	1	1	76	159.3	29.95	96.4	0	2	3				0	0	0	0
42026	1	71	3	5	0	1	1	3	14		1	62	0	0	1	0	1	0	0	0	1	1	0	0	0	1	0	0	0	0	0	0	1	0	0	96.5	164.1	35.84	125.6	0						0	0	0	0
42028	1	45	4	1	1	3	5	2	8		2	72	0	1	0	1	0	0	0	1	0	0	1	0	0	0	0	1	0	0	0	0	1	0	0	59.1	181.4	17.96	76.8	0	2	2				0	0	0	0
42029	0	71	3	1	1	1	2	1	3		2	62	0	0	1	0	1	0	0	1	0	1	0	0	0	0	1	0	0	0	0	0	1	3	1	61.7	148.6	27.94	94.5	0						0	0	0	0
42030	0	33	3	1	1	4	1	3	14	0	1	67	1	0	0	0	1	0	0	1	0	0	0	1	0	1	0	0	0	0	0	0	0	1	1	54	161.8	20.63	70.1							0	1	0	0
42033	1	63	4	1	1	1	2	1	1		2	68	0	0	1	1	0	0	0	1	0	1	0	0	0	0	1	0	0	0	0	0	0	0	0	125.4	177.1	39.98	131	1	7	1				0	0	0	0
42034	1	29	1	5	1	1	1	7	99		1	62	1	0	0	0	0	0	1	1	0	1	0	0	0	1	0	0	0	0	0	0	0	0	0	67.6	176.1	21.8	79.2							1	0	1	0
42035	1	51	2	4	1	5	1	4	5		2	61	0	1	0	0	0	1	0	1	0	0	0	0	1	1	0	0	0	0	0	0	1	1	1	90.5	162.2	34.4	110.6	0						1	1	0	0
42041	1	80	3	1	1	1	1	2	4		2	70	0	0	1	0	1	0	0	1	0	1	0	0	0	1	0	0	0	0	0	0	0	0	0	61.2	164.5	22.62	87.2	0	0					0	0	0	0
42042	1	76	2	4	1	1	2	3	6		2	62	0	0	1	0	0	1	0	1	0	1	0	0	0	0	1	0	0	0	0	0	1	0	0	57	155.4	23.6	89.5	1	0					0	0	0	0
42043	1	38	1	2	0	1	1	7	7		2	61	1	0	0	0	0	0	1	0	1	1	0	0	0	1	0	0	0	0	0	0	0	0	0	87.6	165.4	32.02	106.8	1	4	12				0	0	0	0
42045	1	53	3	1	1	4	2	1	15		1	69	0	1	0	0	1	0	0	1	0	0	0	1	0	0	1	0	0	0	0	0	0	3	1	90.3	185.3	26.3	97.9	1	0					0	0	0	0
42047	0	52	3	1	1	3	1	3	10		2	62	0	1	0	0	1	0	0	1	0	0	1	0	0	1	0	0	0	0	0	0	1	2	1	100.2	166.2	36.27	105.1	0	1	2				0	0	0	0
42048	1	50	1	5	0	3	1	6	14		1	62	0	1	0	0	0	0	1	0	1	0	1	0	0	1	0	0	0	0	0	0	0	0	0	89	164.3	32.97	105.7							0	0	0	0
42049	1	44	3	1	1	4	1	3	14		2	64	0	1	0	0	1	0	0	1	0	0	0	1	0	1	0	0	0	0	0	0	0	0	0	88.3	177.3	28.09	101	1	2	4				0	0	0	0
42050	1	52	3	1	1	5	2	1	9		1	71	0	1	0	0	1	0	0	1	0	0	0	0	1	0	1	0	0	0	0	1	1	0	0	74.5	167.7	26.49	90.6	0						0	1	0	0
42052	0	33	1	2	0	3	2	4	2	0	1	70	1	0	0	0	0	0	1	0	1	0	1	0	0	0	1	0	0	0	0	0	1	0	0	107.9	155.4	44.68	127.5							0	0	0	0
42053	0	38	1	2	1	5	1	3	15	0	2	65	1	0	0	0	0	0	1	1	0	0	0	0	1	1	0	0	0	0	0	0	1	0	0	60.9	161.4	23.38	80.7	0	5	1				0	0	0	0
42055	0	27	1	1	1	1	6	4	5	0	1	71	1	0	0	0	0	0	1	1	0	1	0	0	0	1	0	0	0	0	0	0	1	0	0	110.1	164.8	40.54	135.9	1	1	1				1	0	0	1
42056	0	57	3	1	1	4	1	3	4		2	64	0	1	0	0	1	0	0	1	0	0	0	1	0	1	0	0	0	0	0	0	0	0	0	90.6	163.7	33.81	109.3	1	5	2				0	0	0	0
42057	1	37	3	1	1	3	1	5	3		1	61	1	0	0	0	1	0	0	1	0	0	1	0	0	1	0	0	0	0	0	0	1	0	0	131.8	180.4	40.5	137.2	1	4	6				0	0	1	1
42058	0	33	3	1	1	4	5	3	3	0	2	59	1	0	0	0	1	0	0	1	0	0	0	1	0	0	0	1	0	0	0	0	0	1	1	156.8	175.8	50.74	141.9	1	1	1				0	0	0	0
42059	1	46	3	1	1	4	1	3	14		1	69	0	1	0	0	1	0	0	1	0	0	0	1	0	1	0	0	0	0	0	0	0	1	1	84	184.2	24.76	94.1	1	4	1				1	1	0	0
42061	0	23	1	1	1	1	2	3	2	0	2	69	1	0	0	0	0	0	1	1	0	1	0	0	0	0	1	0	0	0	0	0	1	0	0	102.8	167.9	36.47	109.7	1	4	2				0	1	0	0
42062	1	30	3	1	1	3	1	2	10		1	61	1	0	0	0	1	0	0	1	0	0	1	0	0	1	0	0	0	0	0	0	0	0	0	71.7	171.7	24.32	83.2	1	1	3				1	1	0	0
42064	0	48	4	1	1	4	5	2	5		2	67	0	1	0	1	0	0	0	1	0	0	0	1	0	0	0	1	0	0	0	0	1	2	1	82	162.6	31.02	101.2	0	0					0	1	0	0
42065	0	59	1	1	1	3	1	2	10		1	66	0	1	0	0	0	0	1	1	0	0	1	0	0	1	0	0	0	0	0	0	0	7	1	63.8	150.9	28.02	94	1	3	1				0	0	0	0
42066	0	38	3	1	1	4	1	4	5	0	1	74	1	0	0	0	1	0	0	1	0	0	0	1	0	1	0	0	0	0	0	0	0	0	0	62.2	156.6	25.36	80	1	10	4				0	1	0	0
42067	1	63	3	1	1	4	1	2	3		2	60	0	0	1	0	1	0	0	1	0	0	0	1	0	1	0	0	0	0	0	0	0	0	0	94.2	172.5	31.66								0	0	0	0
42069	0	36	3	1	1	4	1	5	5	0	1	59	1	0	0	0	1	0	0	1	0	0	0	1	0	1	0	0	0	0	0	0	0	1	1	64.1	162.1	24.39	80.4	1	1	3				0	0	0	0
42071	0	44	3	1	1	3	1	4	7	0	1	67	0	1	0	0	1	0	0	1	0	0	1	0	0	1	0	0	0	0	0	0	1	1	1	81	173	27.06	94.3	1	2	3				1	0	0	0
42073	1	42	1	2	0	1	6	4	7		2	71	0	1	0	0	0	0	1	0	1	1	0	0	0	1	0	0	0	0	0	0	0	0	0	79.1	167.7	28.13	99.7	1	0					0	1	0	0
42074	1	77	3	1	1	5	1	2	12		1	60	0	0	1	0	1	0	0	1	0	0	0	0	1	1	0	0	0	0	0	1	1	3	1	81.6	179	25.47	106.3	1	6	2				1	0	0	0
42075	1	46	3	1	1	3	1	7	14		2	63	0	1	0	0	1	0	0	1	0	0	1	0	0	1	0	0	0	0	0	0	0	0	0	98.7	172.7	33.09	113.4	1	999	1				0	0	0	0
42077	1	49	3	1	1	3	5	4	14		1	59	0	1	0	0	1	0	0	1	0	0	1	0	0	0	0	1	0	0	0	0	1	0	0	91.1	180.2	28.05	114.6	1	0					0	0	1	1
42079	1	80	3	1	1	5	1	2	8		1	65	0	0	1	0	1	0	0	1	0	0	0	0	1	1	0	0	0	0	0	0	0	1	1	64	175.8	20.71	91	1	7	2				0	0	0	0
42081	1	39	3	1	1	4	5	3	7		2	71	1	0	0	0	1	0	0	1	0	0	0	1	0	0	0	1	0	0	0	0	0	0	0	60.9	176.8	19.48	82.1	1	5	3				1	1	0	0
42082	1	33	4	1	1	4	6	2	10		2	68	1	0	0	1	0	0	0	1	0	0	0	1	0	1	0	0	0	0	0	0	0	0	0	72.5	177	23.14	80.2	1	1	2				0	0	0	0
42083	1	34	4	1	1	3	2	4	6		1	68	1	0	0	1	0	0	0	1	0	0	1	0	0	0	1	0	0	0	0	0	0	1	1	87	167.9	30.86	97	1	2	3				0	0	0	0
42085	0	57	3	1	1	1	2	2	4		2	71	0	1	0	0	1	0	0	1	0	1	0	0	0	0	1	0	0	0	0	0	0	6	1	49	165.7	17.85	70.6	1	1	1				1	0	0	0
42087	0	32	4	1	1	5	5	1	7	0	2	67	1	0	0	1	0	0	0	1	0	0	0	0	1	0	0	1	0	0	0	0	1	4	1	142	171.4	48.34	132.8	0	5	1				0	1	0	0
42091	1	22	3	1	1	3	1	3	9		2	62	1	0	0	0	1	0	0	1	0	0	1	0	0	1	0	0	0	0	0	0	0	0	0	62.6	172.1	21.14	74.5	0						1	0	0	0
42094	0	55	4	1	1	1	2	4	4		1	65	0	1	0	1	0	0	0	1	0	1	0	0	0	0	1	0	0	0	0	0	1	1	1	72.4	152.6	31.09	101.5	1	2	1				0	0	0	0
42096	1	35	1	5	1	5	1	4	10		2	67	1	0	0	0	0	0	1	1	0	0	0	0	1	1	0	0	0	0	0	0	1	1	1	78.4	165.4	28.66	93.4	1	8	2				0	1	0	0
42099	1	66	3	1	1	5	1	2	9		1	67	0	0	1	0	1	0	0	1	0	0	0	0	1	1	0	0	0	0	0	0	1	2	1	118	179.4	36.66	123.5	1	2	3				0	0	0	0
42100	1	32	2	4	1	1	5	2	6		1	62	1	0	0	0	0	1	0	1	0	1	0	0	0	0	0	1	0	0	0	0	1	0	0	97.5	176.3	31.37	103	1	1	5				0	0	0	0
42102	0	58	4	1	1	1	1	2	6		2	67	0	1	0	1	0	0	0	1	0	1	0	0	0	1	0	0	0	0	0	0	1	0	0	87.6	161.4	33.63	108.5	1	0					0	0	0	0
42103	0	67	4	1	1	3	1	2	7		1	63	0	0	1	1	0	0	0	1	0	0	1	0	0	1	0	0	0	0	0	0	1	1	1	80.1	165.7	29.17	102.8	0	0					0	0	0	0
42104	0	71	3	5	1	4	2	2	6		2	69	0	0	1	0	1	0	0	1	0	0	0	1	0	0	1	0	0	0	0	0	0	0	0	74.8	160.5	29.04	100.5	1	7	1				0	0	0	0
42106	1	46	4	1	1	5	1	4	15		2	71	0	1	0	1	0	0	0	1	0	0	0	0	1	1	0	0	0	0	0	0	1	7	1	106.3	176.9	33.97	112.1	1	6	2				0	1	0	0
42107	1	78	3	1	1	5	1	2	9		1	69	0	0	1	0	1	0	0	1	0	0	0	0	1	1	0	0	0	0	0	0	1	2	1	79.8	176.2	25.7	102.9	1	5	1				0	0	0	0
42108	0	44	3	1	1	3	1	2	3	0	2	62	0	1	0	0	1	0	0	1	0	0	1	0	0	1	0	0	0	0	0	1	1	0	0	81.7	152.8	34.99	105	0	0					0	0	1	1
42109	0	29	1	1	1	4	1	2	8	0	2	62	1	0	0	0	0	0	1	1	0	0	0	1	0	1	0	0	0	0	0	0	0	0	0	57.4	169.6	19.96	74.4	1	2	1				0	0	0	0
42110	0	52	2	4	1	1	1	5	10		2	69	0	1	0	0	0	1	0	1	0	1	0	0	0	1	0	0	0	0	0	0	1	1	1	81.3	151.8	35.28	102.1							0	0	0	0
42111	1	30	3	1	1	3	1	4	8		2	59	1	0	0	0	1	0	0	1	0	0	1	0	0	1	0	0	0	0	0	0	0	0	0	83	175.5	26.95	101.1	1	0					1	0	0	0
42118	0	23	3	1	1	1	1	4	8	0	2	62	1	0	0	0	1	0	0	1	0	1	0	0	0	1	0	0	0	0	0	0	1	3	1	54.1	157.8	21.73	79.8	0						0	0	0	0
42119	0	38	3	1	1	1	2	6	3	0	1	61	1	0	0	0	1	0	0	1	0	1	0	0	0	0	1	0	0	0	0	0	0	0	0	97	161	37.42	121.6	1	5	1				0	0	1	0
42120	1	72	1	5	1	5	2	1	15		1	62	0	0	1	0	0	0	1	1	0	0	0	0	1	0	1	0	0	0	0	0	1	3	1	70.8	173.3	23.57	92.2	0						0	1	0	0
42123	1	61	2	4	1	4	1	3	5		1	71	0	0	1	0	0	1	0	1	0	0	0	1	0	1	0	0	0	0	0	0	0	0	0	76.8	170.2	26.51	94.3	1	0					0	0	0	0
42124	1	66	4	1	1	4	2	1	10		2	71	0	0	1	1	0	0	0	1	0	0	0	1	0	0	1	0	0	0	0	1	1	16	1	82.1	170.8	28.14	100.2	1	1	1				1	1	0	0
42125	1	80	4	1	1	1	1	4	8		2	67	0	0	1	1	0	0	0	1	0	1	0	0	0	1	0	0	0	0	0	0	1	0	0	95.8	175.4	31.14	108.2	1	0					0	0	0	0
42126	1	50	3	1	1	4	1	4	15		1	63	0	1	0	0	1	0	0	1	0	0	0	1	0	1	0	0	0	0	0	0	0	1	1	98.2	176.9	31.38	108.4	1	2	2				1	0	0	0
42127	0	60	2	1	1	1	1	4	6		1	60	0	0	1	0	0	1	0	1	0	1	0	0	0	1	0	0	0	0	0	0	1	2	1	77	163.6	28.77	106.4	0						0	0	1	1
42130	0	41	3	1	1	3	1	5	15	0	2	62	0	1	0	0	1	0	0	1	0	0	1	0	0	1	0	0	0	0	0	0	1	0	0	69.1	172.1	23.33	85.3							0	0	0	0
42131	1	28	3	1	1	3	2	1	3		2	62	1	0	0	0	1	0	0	1	0	0	1	0	0	0	1	0	0	0	0	0	0	0	0	65.4	172	22.11	75	1	2	5				1	0	0	0
42132	0	37	3	1	1	5	2	4	5	0	2	72	1	0	0	0	1	0	0	1	0	0	0	0	1	0	1	0	0	0	0	0	0	0	0	112.1	157	45.48	121.2	1	0					0	0	0	0
42133	0	63	1	2	0	4	1	6	15		1	73	0	0	1	0	0	0	1	0	1	0	0	1	0	1	0	0	0	0	0	0	1	2	1	73.3	153.7	31.03	99.4	1	1	2				0	0	0	0
42134	0	27	1	2	0	3	1	7	15	1	1	64	1	0	0	0	0	0	1	0	1	0	1	0	0	1	0	0	0	0	0	0	0	0	0	45.2	141	22.74	70.4	1	0					1	0	0	0
42135	1	50	3	1	1	1	2	1	6		1	64	0	1	0	0	1	0	0	1	0	1	0	0	0	0	1	0	0	0	0	1	0	3	1	73.9	176.5	23.72	91.7	0	0					1	0	1	1
42137	1	39	3	5	1	4	1	5	15		1	62	1	0	0	0	1	0	0	1	0	0	0	1	0	1	0	0	0	0	0	0	0	0	0	76.6	175.2	24.96	92.4	1	3	2				0	0	0	0
42143	0	53	3	1	1	1	1	2	10		2	63	0	1	0	0	1	0	0	1	0	1	0	0	0	1	0	0	0	0	0	0	1	0	0	69.6	155.4	28.82	90.3	0	6	1				0	0	0	0
42144	0	51	1	2	0	1	2	4	3		1	71	0	1	0	0	0	0	1	0	1	1	0	0	0	0	1	0	0	0	0	0	1	1	1	55.2	152.5	23.74	91	1	0					1	0	0	0
42146	1	55	1	2	0	1	1	7	99		1	70	0	1	0	0	0	0	1	0	1	1	0	0	0	1	0	0	0	0	0	0	0	1	1	72.1	171.9	24.4	89.9	1	0					1	0	0	0
42147	0	72	1	2	0	1	2	1	2		1	66	0	0	1	0	0	0	1	0	1	1	0	0	0	0	1	0	0	0	0	0	0	0	0	98.9	153.4	42.03	129.1	0						0	0	0	0
42151	0	32	2	4	0	1	1	3	14	0	2	72	1	0	0	0	0	1	0	0	1	1	0	0	0	1	0	0	0	0	0	0	0	0	0	85	165.5	31.03	105.6	0	0					0	0	0	0
42152	0	49	4	1	1	1	2	3	6		2	68	0	1	0	1	0	0	0	1	0	1	0	0	0	0	1	0	0	0	0	0	0	0	0	92.1	169.5	32.06	110.4	0	0					0	0	0	0
42154	1	75	3	1	1	1	1	2	12		2	59	0	0	1	0	1	0	0	1	0	1	0	0	0	1	0	0	0	0	0	1	0	0	0	78.5	176.1	25.31	97.9	0						0	0	0	0
42157	0	67	3	1	1	5	2	1	10		1	61	0	0	1	0	1	0	0	1	0	0	0	0	1	0	1	0	0	0	0	0	0	1	1	72.2	159.4	28.42	98.3	0	2	1				0	0	0	0
42159	0	43	3	1	1	5	1	5	15	0	2	61	0	1	0	0	1	0	0	1	0	0	0	0	1	1	0	0	0	0	0	0	0	2	1	67.3	166.8	24.19	86.5	1	2	1				0	1	0	0
42160	0	43	1	2	1	1	2	5	1	0	2	72	0	1	0	0	0	0	1	1	0	1	0	0	0	0	1	0	0	0	0	0	1	1	1	73.1	154.9	30.47	98.3	0	3	2				0	1	0	1
42161	1	72	3	1	1	3	2	1	2		2	59	0	0	1	0	1	0	0	1	0	0	1	0	0	0	1	0	0	0	0	0	1	2	1	86.5	173	28.9	111.2	1	1	1				1	1	0	0
42163	1	24	2	4	1	3	6	6	7		2	61	1	0	0	0	0	1	0	1	0	0	1	0	0	1	0	0	0	0	0	0	0	0	0	132.8	175	43.36	131.1	1	2	12				1	0	0	0
42164	1	60	1	1	1	4	2	2	3		1	60	0	0	1	0	0	0	1	1	0	0	0	1	0	0	1	0	0	0	0	0	0	0	0	73.6	159	29.11	99.8	1	2	2				1	0	0	0
42165	1	67	4	1	1	1	6	2	3		1	59	0	0	1	1	0	0	0	1	0	1	0	0	0	1	0	0	0	0	0	0	0	0	0	100.6	166.8	36.16	119.5	0	0					1	0	1	1
42166	1	22	4	1	1	4	5	5	14		1	68	1	0	0	1	0	0	0	1	0	0	0	1	0	0	0	1	0	0	0	0	1	3	1	78.6	177.7	24.89	88.1	1	3	3				0	0	0	0
42168	0	23	2	4	0	3	5	2	1	0	2	68	1	0	0	0	0	1	0	0	1	0	1	0	0	0	0	1	0	0	0	0	0	0	0	49.9	163.9	18.58	73.6	0	1	3				1	0	0	0
42170	1	79	3	1	1	1	1	2	4		2	63	0	0	1	0	1	0	0	1	0	1	0	0	0	1	0	0	0	0	0	0	0	0	0	84	170.3	28.96	112.1	1	0					0	0	0	0
42171	1	41	2	4	0	3	1	4	8		2	72	0	1	0	0	0	1	0	0	1	0	1	0	0	1	0	0	0	0	0	0	1	1	1	103.8	165.9	37.71	119	1	2	12				1	0	0	0
42172	0	71	4	1	1	3	2	1	7		2	67	0	0	1	1	0	0	0	1	0	0	1	0	0	0	1	0	0	0	0	1	1	1	1	79.9	152.6	34.31	110.3	0	0					0	0	0	0
42173	1	50	1	5	1	5	1	3	15		2	66	0	1	0	0	0	0	1	1	0	0	0	0	1	1	0	0	0	0	0	0	1	3	1	92.2	184.3	27.14	101.5	1	4	1				0	0	0	0
42175	0	31	3	1	1	4	1	2	15	3	1	61	1	0	0	0	1	0	0	1	0	0	0	1	0	1	0	0	0	0	0	0	0	3	1	55.4	165.2	20.3	74.1	1	2	4				0	0	0	0
42177	0	34	1	1	1	4	1	3	10	0	2	72	1	0	0	0	0	0	1	1	0	0	0	1	0	1	0	0	0	0	0	0	1	0	0	87	158	34.85	107.5	0	2	1				0	0	0	0
42179	1	30	3	1	1	4	1	4	6		1	61	1	0	0	0	1	0	0	1	0	0	0	1	0	1	0	0	0	0	0	0	0	0	0	127.9	175.2	41.67	131	0	0					0	0	0	0
42180	1	74	3	1	1	3	1	2	8		2	61	0	0	1	0	1	0	0	1	0	0	1	0	0	1	0	0	0	0	0	1	0	0	0	100.7	164.5	37.21	123.2	1	0					0	0	0	0
42181	1	80	3	1	1	1	1	2	12		2	62	0	0	1	0	1	0	0	1	0	1	0	0	0	1	0	0	0	0	0	0	1	2	1	77.9	174.9	25.47	104.4	1	0					0	0	0	0
42183	0	41	3	1	1	3	5	2	9	0	1	63	0	1	0	0	1	0	0	1	0	0	1	0	0	0	0	1	0	0	0	0	1	0	0	77.6	169.8	26.91	100.2	1	1	4				0	1	0	0
42185	1	57	3	1	1	4	5	1	5		1	63	0	1	0	0	1	0	0	1	0	0	0	1	0	0	0	1	0	0	0	0	0	0	0	93.1	176.8	29.78	114.6	1	0					1	0	0	0
42187	0	52	4	1	1	3	2	1	5		1	64	0	1	0	1	0	0	0	1	0	0	1	0	0	0	1	0	0	0	0	0	0	4	1	69.5	169	24.33	89.5	1	2	1				0	0	0	0
42189	1	50	1	2	0	1	1	5	6		1	69	0	1	0	0	0	0	1	0	1	1	0	0	0	1	0	0	0	0	0	0	1	1	1	66.1	160.2	25.76	93.1	0	1	1				0	0	0	0
42190	1	80	3	1	1	3	1	3	5		2	59	0	0	1	0	1	0	0	1	0	0	1	0	0	1	0	0	0	0	0	1	1	2	1	84.7	172.1	28.6	112.1	1	0					1	0	0	0
42193	1	61	3	1	1	4	1	2	14		2	60	0	0	1	0	1	0	0	1	0	0	0	1	0	1	0	0	0	0	0	0	1	2	1	112.6	172.6	37.8	129.6	1	2	1				0	0	0	0
42197	1	65	1	1	1	4	1	2	6		1	71	0	0	1	0	0	0	1	1	0	0	0	1	0	1	0	0	0	0	0	0	1	5	1	79.5	167.1	28.47	99	1	0					1	1	0	0
42198	0	26	1	1	1	4	1	4	8	0	1	66	1	0	0	0	0	0	1	1	0	0	0	1	0	1	0	0	0	0	0	0	1	0	0	98.6	161.2	37.94	107.9	1	0					0	1	0	0
42199	0	20	3	1	1	4	5	3	6	0	2	67	1	0	0	0	1	0	0	1	0	0	0	1	0	0	0	1	0	0	0	0	1	0	0	52.9	166.5	19.08	72.2	1	3	4				0	0	0	0
42200	1	65	3	1	1	3	1	2	5		1	64	0	0	1	0	1	0	0	1	0	0	1	0	0	1	0	0	0	0	0	1	1	0	0	94.4	168	33.45	112.5	1	1	1				0	0	0	0
42202	0	30	3	1	1	5	1	2	15	0	1	69	1	0	0	0	1	0	0	1	0	0	0	0	1	1	0	0	0	0	0	0	1	2	1	55.3	168.9	19.39	67.6	1	3	1				0	1	0	0
42206	0	56	1	1	1	4	1	7	7		1	66	0	1	0	0	0	0	1	1	0	0	0	1	0	1	0	0	0	0	0	1	0	0	0	69.9	148.3	31.78	100	1	0					0	0	1	0
42210	0	25	3	1	1	1	6	3	1	0	1	61	1	0	0	0	1	0	0	1	0	1	0	0	0	1	0	0	0	0	0	0	1	0	0	82.9	162.3	31.47	100.2	1	3	4				0	0	0	1
42211	0	61	3	1	1	5	1	2	8		1	67	0	0	1	0	1	0	0	1	0	0	0	0	1	1	0	0	0	0	0	0	1	2	1	67.2	162.1	25.57	90.1	1	7	1				0	0	0	0
42212	1	50	3	1	1	4	1	2	14		2	63	0	1	0	0	1	0	0	1	0	0	0	1	0	1	0	0	0	0	0	0	0	0	0	94.4	171.7	32.02	104.3	1	4	4				0	0	0	0
42215	1	77	2	4	1	1	1	2	1		1	62	0	0	1	0	0	1	0	1	0	1	0	0	0	1	0	0	0	0	0	0	0	0	0	83.7	164.6	30.89	110	1	3	1				0	0	0	0
42217	0	80	3	1	1	3	2	1	7		2	67	0	0	1	0	1	0	0	1	0	0	1	0	0	0	1	0	0	0	0	0	0	2	1	64.9	156.5	26.5								0	0	0	0
42220	1	69	3	1	1	4	1	2	5		1	60	0	0	1	0	1	0	0	1	0	0	0	1	0	1	0	0	0	0	0	1	1	4	1	85.4	172.9	28.57	108.7	1	40	1				0	0	0	0
42224	1	23	3	1	1	4	5	3	8		2	68	1	0	0	0	1	0	0	1	0	0	0	1	0	0	0	1	0	0	0	0	1	0	0	79.6	177.1	25.38	83.2	1	2	12				0	1	0	0
42229	1	25	4	1	1	3	5	4	10		2	67	1	0	0	1	0	0	0	1	0	0	1	0	0	0	0	1	0	0	0	0	1	2	1	69.9	174.7	22.9	75	1	3	4				1	1	0	0
42232	0	61	2	4	1	4	1	4	6		1	62	0	0	1	0	0	1	0	1	0	0	0	1	0	1	0	0	0	0	0	0	1	0	0	79.3	158	31.77	99.5	0	0					0	0	0	0
42237	1	63	1	5	0	5	1	2	7		1	68	0	0	1	0	0	0	1	0	1	0	0	0	1	1	0	0	0	0	0	0	0	3	1	70.9	172.7	23.77	93.5							0	0	0	0
42238	1	30	3	1	1	4	1	3	9		2	61	1	0	0	0	1	0	0	1	0	0	0	1	0	1	0	0	0	0	0	1	0	0	0	66	170.2	22.78	81.2	1	2	2				0	1	0	0
42239	1	58	3	1	1	5	1	2	15		2	61	0	1	0	0	1	0	0	1	0	0	0	0	1	1	0	0	0	0	0	0	1	1	1	83.3	162.5	31.55	100.7	1	2	2				0	1	0	0
42240	0	46	3	1	1	5	1	3	15		1	63	0	1	0	0	1	0	0	1	0	0	0	0	1	1	0	0	0	0	0	0	1	0	0	70.8	156.1	29.06	98.4	1	3	2				0	0	0	0
42244	1	40	2	4	0	3	1	5	10		1	62	0	1	0	0	0	1	0	0	1	0	1	0	0	1	0	0	0	0	0	0	1	0	0	64.3	160.2	25.05	88.7	1	3	4				1	0	0	1
42246	0	36	1	2	0	1	1	7	7	0	2	61	1	0	0	0	0	0	1	0	1	1	0	0	0	1	0	0	0	0	0	0	1	0	0	84.7	154.7	35.39	112.2	0	1	1				0	1	0	0
42248	0	27	3	1	1	5	1	2	10	0	1	59	1	0	0	0	1	0	0	1	0	0	0	0	1	1	0	0	0	0	0	0	1	3	1	79.9	162.3	30.33	102.7	1	3	2				0	1	0	0
42249	1	35	4	1	1	4	1	7	14		2	70	1	0	0	1	0	0	0	1	0	0	0	1	0	1	0	0	0	0	0	0	0	0	0	82.1	175.8	26.56	95							0	0	0	0
42251	1	43	1	2	0	1	1	5	99		2	72	0	1	0	0	0	0	1	0	1	1	0	0	0	1	0	0	0	0	0	0	0	0	0	79.9	171.3	27.23	95.5	1	2	3				0	0	0	0
42252	0	21	4	1	1	4	5	3	5	1	1	59	1	0	0	1	0	0	0	1	0	0	0	1	0	0	0	1	0	0	0	0	0	1	1	89.2	166.8	32.06	108.5	1	0					0	0	0	0
42255	1	68	3	1	1	3	2	1	3		1	61	0	0	1	0	1	0	0	1	0	0	1	0	0	0	1	0	0	0	0	0	0	1	1	67.4	164.1	25.03	96.7	1	0					0	0	0	0
42260	1	59	3	1	1	1	1	5	99		2	60	0	1	0	0	1	0	0	1	0	1	0	0	0	1	0	0	0	0	0	0	1	2	1	104.6	180.9	31.96	109.4	1	0					0	0	0	0
42262	1	50	3	1	1	3	1	4	15		2	61	0	1	0	0	1	0	0	1	0	0	1	0	0	1	0	0	0	0	0	0	0	2	1	96.6	180.1	29.78	108.8	1	1	1				1	0	0	0
42263	0	50	3	1	1	4	6	3	15		2	63	0	1	0	0	1	0	0	1	0	0	0	1	0	1	0	0	0	0	0	0	1	0	0	119.4	166.9	42.86	131.2	0	0					0	0	0	0
42265	1	60	2	1	1	3	1	4	15		2	70	0	0	1	0	0	1	0	1	0	0	1	0	0	1	0	0	0	0	0	0	0	0	0	94.3	173.8	31.22	108.3	1	1	2				0	0	0	0
42268	1	31	3	1	1	3	1	5	7		2	64	1	0	0	0	1	0	0	1	0	0	1	0	0	1	0	0	0	0	0	0	1	0	0	86.6	173.8	28.67	100	1	6	1				1	0	0	0
42269	0	69	2	1	1	1	2	3	7		1	65	0	0	1	0	0	1	0	1	0	1	0	0	0	0	1	0	0	0	0	1	0	2	1	68.2	156.4	27.88	102.3	0						0	0	0	0
42273	1	37	1	5	0	4	5	5	6		2	69	1	0	0	0	0	0	1	0	1	0	0	1	0	0	0	1	0	0	0	0	0	0	0	66.4	178.7	20.79	81.1	0	6	2				0	0	0	1
42274	0	22	2	1	1	4	5	1	4	0	2	69	1	0	0	0	0	1	0	1	0	0	0	1	0	0	0	1	0	0	0	0	0	0	0	59.1	156.4	24.16	73.5	1	3	3				0	0	0	0
42275	0	63	2	4	1	5	5	4	5		1	72	0	0	1	0	0	1	0	1	0	0	0	0	1	0	0	1	0	0	0	0	1	0	0	71.9	168.2	25.41	98.5	1	1	1				0	1	0	0
42276	0	67	3	1	1	1	2	1	3		2	72	0	0	1	0	1	0	0	1	0	1	0	0	0	0	1	0	0	0	0	1	1	1	1	59.5	146.4	27.76	95.7	0						0	0	0	0
42280	0	58	3	1	1	3	5	2	7		2	60	0	1	0	0	1	0	0	1	0	0	1	0	0	0	0	1	0	0	0	0	1	2	1	47.4	154.7	19.81	73.7	0						0	0	0	0
42281	0	24	1	1	1	5	1	2	14	0	2	72	1	0	0	0	0	0	1	1	0	0	0	0	1	1	0	0	0	0	0	0	1	0	0	59.7	166.2	21.61	80.1	1	2	5				0	0	0	0
42283	0	41	1	2	0	3	2	7	12	0	1	62	0	1	0	0	0	0	1	0	1	0	1	0	0	0	1	0	0	0	0	0	0	0	0	73.6	145.2	34.91	104.3	1	4	8				0	0	0	0
42284	0	51	1	2	0	1	1	4	10		2	65	0	1	0	0	0	0	1	0	1	1	0	0	0	1	0	0	0	0	0	0	1	7	1	61	159	24.13	86.8	1	4	3				0	0	0	0
42285	0	61	2	4	0	5	2	5	7		1	72	0	0	1	0	0	1	0	0	1	0	0	0	1	0	1	0	0	0	0	0	1	0	0	68.2	158.8	27.04	93.2	1	3	2				0	0	0	0
42287	0	66	4	1	1	4	2	1	6		1	74	0	0	1	1	0	0	0	1	0	0	0	1	0	0	1	0	0	0	0	0	0	2	1	67.6	165	24.83	93.4	1	7	1				0	0	0	0
42288	0	51	2	4	1	1	1	4	15		1	62	0	1	0	0	0	1	0	1	0	1	0	0	0	1	0	0	0	0	0	0	1	0	0	49.2	153.5	20.88	74	1	2	3				0	0	0	0
42291	0	70	3	1	1	5	1	2	10		2	66	0	0	1	0	1	0	0	1	0	0	0	0	1	1	0	0	0	0	0	0	1	5	1	101.5	163	38.2	125.5	0	7	1				0	0	0	0
42292	0	60	3	1	1	5	1	2	15		1	70	0	0	1	0	1	0	0	1	0	0	0	0	1	1	0	0	0	0	0	0	1	1	1	80.6	164.5	29.79								0	0	0	0
42294	1	63	1	1	1	4	2	2	5		2	72	0	0	1	0	0	0	1	1	0	0	0	1	0	0	1	0	0	0	0	0	1	3	1	64.5	169.1	22.56	85.7	1	5	2				0	0	0	0
42295	0	75	4	1	1	3	1	2	9		1	64	0	0	1	1	0	0	0	1	0	0	1	0	0	1	0	0	0	0	0	0	1	2	1	72.3	162.1	27.52	94.5							0	0	0	0
42296	0	80	3	1	1	3	2	1	77		2	67	0	0	1	0	1	0	0	1	0	0	1	0	0	0	1	0	0	0	0	0	1	2	1	51.3	154.3	21.55	77.5	1	4	1				0	0	0	0
42297	0	65	3	1	1	3	1	2	9		1	61	0	0	1	0	1	0	0	1	0	0	1	0	0	1	0	0	0	0	0	0	1	0	0	66.2	157.8	26.59	93.6	0						0	0	0	0
42298	0	57	1	2	1	3	1	2	5		2	59	0	1	0	0	0	0	1	1	0	0	1	0	0	1	0	0	0	0	0	0	1	1	1	57.7	155.6	23.83	85	1	5	2				0	0	0	0
42299	1	40	4	1	1	3	6	7	10		2	61	0	1	0	1	0	0	0	1	0	0	1	0	0	1	0	0	0	0	0	0	1	0	0	94.1	181.8	28.47	97.7	1	5	3				1	1	0	0
42300	0	75	1	1	1	5	2	2	4		2	69	0	0	1	0	0	0	1	1	0	0	0	0	1	0	1	0	0	0	0	0	1	5	1	70.2	159.9	27.46	95.9	0	0					0	0	0	0
42304	0	26	3	1	1	1	5	6	4	0	2	62	1	0	0	0	1	0	0	1	0	1	0	0	0	0	0	1	0	0	0	0	0	0	0	85.5	158.1	34.21	105							0	0	0	1
42307	0	66	3	1	1	3	1	2	5		2	60	0	0	1	0	1	0	0	1	0	0	1	0	0	1	0	0	0	0	0	1	1	3	1	86.7	161.2	33.36	114.6	1	0					0	0	0	0
42308	0	23	4	1	1	3	5	2	4	0	2	64	1	0	0	1	0	0	0	1	0	0	1	0	0	0	0	1	0	0	0	0	1	0	0	51.6	158.9	20.44	73.6	0						0	0	0	1
42309	0	58	1	2	1	3	1	3	9		2	74	0	1	0	0	0	0	1	1	0	0	1	0	0	1	0	0	0	0	0	1	1	0	0	88.1	163	33.16	108.6	1	2	1				0	0	0	0
42310	1	53	3	1	1	5	1	4	15		2	70	0	1	0	0	1	0	0	1	0	0	0	0	1	1	0	0	0	0	0	0	1	6	1	104.7	188	29.62	108.9	1	3	2				0	1	0	0
42311	0	67	3	1	1	4	2	2	14		1	60	0	0	1	0	1	0	0	1	0	0	0	1	0	0	1	0	0	0	0	0	1	12	1	66.3	161.3	25.48	87.6	1	7	2				1	0	0	0
42312	0	35	4	1	1	3	1	4	15	0	1	69	1	0	0	1	0	0	0	1	0	0	1	0	0	1	0	0	0	0	0	0	0	0	0	133.4	174.2	43.96	120	1	1	1				0	0	0	0
42315	0	33	3	1	1	4	1	4	7	0	1	67	1	0	0	0	1	0	0	1	0	0	0	1	0	1	0	0	0	0	0	0	0	1	1	47	153.5	19.95	74.3	1	2	6				0	0	0	0
42318	1	38	3	1	1	3	5	6	6		1	61	1	0	0	0	1	0	0	1	0	0	1	0	0	0	0	1	0	0	0	0	0	0	0	71	177.2	22.61	79.8	1	1	6				1	1	0	1
42319	1	79	4	1	1	1	2	3	4		1	67	0	0	1	1	0	0	0	1	0	1	0	0	0	0	1	0	0	0	0	0	0	0	0	75	173.5	24.92	99	1	0					0	0	0	0
42321	0	62	3	1	1	4	2	3	14		1	65	0	0	1	0	1	0	0	1	0	0	0	1	0	0	1	0	0	0	0	1	0	2	1	80.4	165.9	29.21	100.7	0						0	0	0	0
42328	1	35	3	1	1	1	1	4	14		2	60	1	0	0	0	1	0	0	1	0	1	0	0	0	1	0	0	0	0	0	0	1	0	0	83.3	174.9	27.23	92.5	1	20	3				1	1	0	0
42329	1	80	3	1	1	3	2	1	3		2	59	0	0	1	0	1	0	0	1	0	0	1	0	0	0	1	0	0	0	0	0	0	3	1	71.1	176.7	22.77	97.5	1	0					0	0	0	0
42330	0	80	3	1	1	1	2	3	15		1	62	0	0	1	0	1	0	0	1	0	1	0	0	0	0	1	0	0	0	0	0	0	4	1	57.4	151.3	25.07	88.5	0	0					0	0	0	0
42331	0	31	1	1	1	4	1	3	7	0	1	66	1	0	0	0	0	0	1	1	0	0	0	1	0	1	0	0	0	0	0	0	1	0	0	92.5	168.3	32.66	109.6							0	0	0	0
42332	0	61	4	1	1	4	1	2	14		1	68	0	0	1	1	0	0	0	1	0	0	0	1	0	1	0	0	0	0	0	0	1	0	0	79.7	168.6	28.04	91.3	0	1	1				0	1	0	0
42333	0	31	3	1	1	4	1	5	9	1	2	60	1	0	0	0	1	0	0	1	0	0	0	1	0	1	0	0	0	0	0	0	1	3	1	63.1	161.9	24.07	96.5	1	4	6				0	0	0	0
42335	1	28	3	1	1	3	1	4	12		2	65	1	0	0	0	1	0	0	1	0	0	1	0	0	1	0	0	0	0	0	0	1	0	0	75	177.7	23.75	85.3	1	4	5				1	0	0	0
42338	1	64	4	1	1	4	1	2	6		2	68	0	0	1	1	0	0	0	1	0	0	0	1	0	1	0	0	0	0	0	1	0	1	1	147.7	177.1	47.09	156.6	1	0					0	0	0	0
42340	0	60	1	2	1	1	2	3	4		1	66	0	0	1	0	0	0	1	1	0	1	0	0	0	0	1	0	0	0	0	0	1	1	1	72.7	149.9	32.35	108.5	1	8	1				1	0	7	7
42342	1	80	3	1	1	4	1	2	6		1	69	0	0	1	0	1	0	0	1	0	0	0	1	0	1	0	0	0	0	0	0	0	2	1	87.3	172.7	29.27	110	0	0					1	0	0	0
42344	1	20	3	1	1	3	5	3	15		1	70	1	0	0	0	1	0	0	1	0	0	1	0	0	0	0	1	0	0	0	0	0	1	1	68.3	176.3	21.97	79.3	1	1	10				1	0	0	0
42345	0	35	4	1	1	5	2	4	6	0	1	65	1	0	0	1	0	0	0	1	0	0	0	0	1	0	1	0	0	0	0	0	1	0	0	68.2	157.2	27.6	82.9	0						0	0	0	0
42346	1	54	3	1	1	3	5	1	14		2	62	0	1	0	0	1	0	0	1	0	0	1	0	0	0	0	1	0	0	0	0	1	0	0	85.1	167.6	30.3	110.9	0	0					0	0	0	0
42350	0	47	3	1	1	4	2	3	6		1	73	0	1	0	0	1	0	0	1	0	0	0	1	0	0	1	0	0	0	0	0	0	2	1	53.4	156.3	21.86	81.2	1	2	1				0	1	1	1
42351	0	42	3	1	1	5	1	4	14	0	2	59	0	1	0	0	1	0	0	1	0	0	0	0	1	1	0	0	0	0	0	0	0	0	0	72.4	160.6	28.07	89.4	1	3	1				0	0	0	0
42356	0	35	4	1	1	4	1	4	15	0	2	65	1	0	0	1	0	0	0	1	0	0	0	1	0	1	0	0	0	0	0	0	1	0	0	68.6	167	24.6	83.4	1	4	1				0	0	0	0
42357	0	25	3	1	1	4	1	2	9	0	1	59	1	0	0	0	1	0	0	1	0	0	0	1	0	1	0	0	0	0	0	0	0	1	1	52.2	145.8	24.56	72	0	2	1				0	1	0	0
42358	0	64	1	2	1	1	1	7	12		2	70	0	0	1	0	0	0	1	1	0	1	0	0	0	1	0	0	0	0	0	0	1	5	1	68.3	149.4	30.6	93.7	0	0					1	0	0	0
42361	0	38	3	1	1	4	2	5	6	0	1	69	1	0	0	0	1	0	0	1	0	0	0	1	0	0	1	0	0	0	0	0	0	0	0	58.6	172.3	19.74	73.9	1	1	2				1	0	1	0
42364	1	77	1	2	0	1	1	5	8		2	69	0	0	1	0	0	0	1	0	1	1	0	0	0	1	0	0	0	0	0	0	0	0	0	66.7	154.6	27.91	98.8	1	3	2				0	0	0	0
42365	0	58	3	1	1	4	1	2	8		2	72	0	1	0	0	1	0	0	1	0	0	0	1	0	1	0	0	0	0	0	0	0	1	1	81	154.4	33.98	109	0	0					0	0	0	0
42366	0	47	3	1	1	5	1	4	15		2	71	0	1	0	0	1	0	0	1	0	0	0	0	1	1	0	0	0	0	0	0	1	2	1	70.2	170.4	24.18	77.7	1	2	1				1	1	0	0
42368	1	60	2	4	0	1	1	7	8		1	70	0	0	1	0	0	1	0	0	1	1	0	0	0	1	0	0	0	0	0	0	1	0	0	61.9	149.5	27.7	90.8	0	0					0	0	0	0
42369	0	80	4	1	1	1	2	1	2		1	59	0	0	1	1	0	0	0	1	0	1	0	0	0	0	1	0	0	0	0	0	0	0	0	67	164.2	24.85	101.8	1	4	2				0	0	0	0
42373	0	25	1	2	1	4	2	2	4	0	2	69	1	0	0	0	0	0	1	1	0	0	0	1	0	0	1	0	0	0	0	0	0	0	0	69.1	161.5	26.49	81.8							0	0	0	0
42375	1	21	3	1	1	3	5	6	10		2	67	1	0	0	0	1	0	0	1	0	0	1	0	0	0	0	1	0	0	0	0	0	0	0	88.8	187.7	25.2	93	1	3	5				0	1	0	0
42376	0	21	1	5	1	3	5	4	8	0	1	68	1	0	0	0	0	0	1	1	0	0	1	0	0	0	0	1	0	0	0	0	1	1	1	61.2	158.8	24.27	73.8	1	2	3				0	1	0	0
42377	1	36	3	1	1	3	1	4	15		2	67	1	0	0	0	1	0	0	1	0	0	1	0	0	1	0	0	0	0	0	0	0	0	0	91.2	176.5	29.28	105.7	1	2	6				0	0	0	0
42378	0	78	2	4	0	1	2	1	13		1	72	0	0	1	0	0	1	0	0	1	1	0	0	0	0	1	0	0	0	0	1	0	0	0	64.9	155.5	26.84								0	0	0	0
42379	0	62	2	4	1	4	1	5	6		2	68	0	0	1	0	0	1	0	1	0	0	0	1	0	1	0	0	0	0	0	0	1	8	1	63	148.5	28.57	84.5	0						0	1	0	0
42381	1	24	3	1	1	1	5	6	3		1	61	1	0	0	0	1	0	0	1	0	1	0	0	0	0	0	1	0	0	0	0	0	0	0	76.2	169.6	26.49	89.3	1	2	3				0	0	1	0
42382	0	46	3	1	1	3	1	3	10		2	62	0	1	0	0	1	0	0	1	0	0	1	0	0	1	0	0	0	0	0	0	1	2	1	87.6	178.3	27.56	83	1	0					0	0	0	0
42383	1	23	3	1	1	5	5	2	5		2	68	1	0	0	0	1	0	0	1	0	0	0	0	1	0	0	1	0	0	0	0	0	0	0	68	170.7	23.34	81.2	1	3	6				1	1	0	0
42384	1	23	3	1	1	4	5	2	10		2	62	1	0	0	0	1	0	0	1	0	0	0	1	0	0	0	1	0	0	0	0	1	0	0	95.6	180.2	29.44	100.6	1	4	12				1	0	0	0
42387	1	33	3	1	1	3	5	4	9		1	64	1	0	0	0	1	0	0	1	0	0	1	0	0	0	0	1	0	0	0	0	1	0	0	81.1	171.5	27.57	97.2	0						1	1	0	0
42389	0	64	3	1	1	3	1	2	99		2	63	0	0	1	0	1	0	0	1	0	0	1	0	0	1	0	0	0	0	0	0	0	0	0	61	166.1	22.11	86.4	0	2	2				1	0	0	0
42391	1	25	4	1	1	3	5	3	4		2	61	1	0	0	1	0	0	0	1	0	0	1	0	0	0	0	1	0	0	0	0	1	0	0	76.1	183	22.72	79.8	1	2	5				1	1	0	0
42392	0	65	4	1	1	1	2	1	2		1	64	0	0	1	1	0	0	0	1	0	1	0	0	0	0	1	0	0	0	0	0	1	1	1	135.8	165.2	49.76	130.4	1	0					0	0	0	1
42393	1	37	3	1	1	3	1	4	7		1	67	1	0	0	0	1	0	0	1	0	0	1	0	0	1	0	0	0	0	0	0	0	1	1	90.3	178.2	28.44	104	1	1	6				0	0	0	0
42395	0	25	4	1	1	4	5	2	99	0	2	72	1	0	0	1	0	0	0	1	0	0	0	1	0	0	0	1	0	0	0	0	0	1	1	102.8	169.3	35.87	112.6	1	2	6				1	1	0	0
42396	1	56	2	4	1	3	2	2	6		2	62	0	1	0	0	0	1	0	1	0	0	1	0	0	0	1	0	0	0	0	0	1	0	0	89.3	169.3	31.16	109.7	1	1	1				0	0	0	0
42399	1	54	1	5	0	1	1	7	99		1	62	0	1	0	0	0	0	1	0	1	1	0	0	0	1	0	0	0	0	0	0	0	0	0	82.7	171.9	27.99	98.5	1	7	2				0	0	1	0
42400	1	39	3	1	1	3	1	3	14		2	63	1	0	0	0	1	0	0	1	0	0	1	0	0	1	0	0	0	0	0	0	0	0	0	90.5	187.4	25.77	101.7	1	2	3				1	1	0	0
42402	0	61	1	1	1	4	1	2	7		2	72	0	0	1	0	0	0	1	1	0	0	0	1	0	1	0	0	0	0	0	0	0	2	1	57.2	153.5	24.28	80.2	0						0	0	0	0
42404	1	79	3	1	1	3	1	3	15		2	59	0	0	1	0	1	0	0	1	0	0	1	0	0	1	0	0	0	0	0	1	0	0	0	72.5	175	23.67	100.7	1	0					0	0	0	0
42405	0	71	3	1	1	3	1	2	4		2	64	0	0	1	0	1	0	0	1	0	0	1	0	0	1	0	0	0	0	0	0	1	4	1	73.8	159.4	29.05	92.2	0						0	0	0	0
42406	1	62	4	1	1	3	1	4	3		1	68	0	0	1	1	0	0	0	1	0	0	1	0	0	1	0	0	0	0	0	1	1	1	1	92.8	188	26.26	106.7	1	6	1				1	0	0	0
42407	0	62	4	1	1	1	2	1	3		2	68	0	0	1	1	0	0	0	1	0	1	0	0	0	0	1	0	0	0	0	0	0	1	1	45.3	155.8	18.66	75	1	0					0	0	0	0
42411	0	28	2	4	1	3	5	2		0	2	73	1	0	0	0	0	1	0	1	0	0	1	0	0	0	0	1	0	0	0	0	1	0	0	43.5	149.5	19.46	70	0						0	0
42413	0	31	4	1	1	5	1	7	77	0	2	68	1	0	0	1	0	0	0	1	0	0	0	0	1	1	0	0	0	0	0	0	1	1	1	70.6	158.9	27.96	87.7							0	1	0	0
42415	1	37	3	1	1	3	1	5	15		2	62	1	0	0	0	1	0	0	1	0	0	1	0	0	1	0	0	0	0	0	0	1	0	0	110.1	176.9	35.18	119.9	1	2	7				1	0	0	0
42416	1	62	4	1	1	4	2	2	6		2	65	0	0	1	1	0	0	0	1	0	0	0	1	0	0	1	0	0	0	0	0	1	0	0	97.8	167	35.07	116.9	1	0					0	0	0	0
42420	1	57	3	1	1	3	1	4	15		1	63	0	1	0	0	1	0	0	1	0	0	1	0	0	1	0	0	0	0	0	0	0	1	1	65.4	171.8	22.16	84	1	144	3				0	0	0	0
42421	1	55	1	1	1	3	1	2	6		1	65	0	1	0	0	0	0	1	1	0	0	1	0	0	1	0	0	0	0	0	1	1	1	1	81.7	166.1	29.61	105.4	0	1	1				0	0	0	0
42422	1	51	1	2	1	1	2	4	8		2	74	0	1	0	0	0	0	1	1	0	1	0	0	0	0	1	0	0	0	0	1	1	2	1	63.7	164	23.68	91.6	1	1	10				1	0	0	0
42424	0	64	4	1	1	4	1	2	4		2	71	0	0	1	1	0	0	0	1	0	0	0	1	0	1	0	0	0	0	0	1	1	2	1	77.4	158.5	30.81	101.7	1	0					0	0	1	1
42425	0	46	3	5	0	4	1	4	14		1	64	0	1	0	0	1	0	0	0	1	0	0	1	0	1	0	0	0	0	0	0	1	6	1	82.9	158	33.21	95.3	1	1	1				1	0	0	0
42426	0	73	3	1	1	4	1	2	6		2	71	0	0	1	0	1	0	0	1	0	0	0	1	0	1	0	0	0	0	0	0	1	5	1	58.1	161.8	22.19	75.5	1	1	1				0	0	0	0
42428	1	53	3	1	1	4	1	2	12		2	61	0	1	0	0	1	0	0	1	0	0	0	1	0	1	0	0	0	0	0	0	1	0	0	91.2	179.5	28.31	106	1	3	2				1	0	0	0
42429	1	29	2	4	0	3	1	2	8		1	72	1	0	0	0	0	1	0	0	1	0	1	0	0	1	0	0	0	0	0	0	0	3	1	75.2	173.1	25.1	93.1	1	14	2				0	1	0	0
42430	1	28	3	1	1	3	1	4	4		1	67	1	0	0	0	1	0	0	1	0	0	1	0	0	1	0	0	0	0	0	0	0	0	0	70	171.2	23.88	87	1	0					1	0	0	0
42431	1	42	3	1	1	1	5	3	4		1	70	0	1	0	0	1	0	0	1	0	1	0	0	0	0	0	1	0	0	0	0	0	0	0	71.9	156.7	29.28								0	0	1	1
42432	0	23	1	2	0	1	1	7	7	0	2	69	1	0	0	0	0	0	1	0	1	1	0	0	0	1	0	0	0	0	0	0	0	0	0	93.2	149.2	41.87	112.5	0						0	0	0	0
42433	1	53	1	2	0	1	1	4	4		1	66	0	1	0	0	0	0	1	0	1	1	0	0	0	1	0	0	0	0	0	0	0	0	0	82.1	173.4	27.31	104.5	1	1	2				0	0	0	0
42434	1	22	1	2	0	1	5	7	12		1	62	1	0	0	0	0	0	1	0	1	1	0	0	0	0	0	1	0	0	0	0	0	0	0	66.1	167.6	23.53	77.5	1	6	6				1	1	0	0
42435	1	34	1	2	0	1	1	4	6		1	71	1	0	0	0	0	0	1	0	1	1	0	0	0	1	0	0	0	0	0	0	0	0	0	68.6	179.9	21.2	83.7	1	2	5				0	0	0	0
42436	0	38	2	4	0	3	1	5	99	0	2	72	1	0	0	0	0	1	0	0	1	0	1	0	0	1	0	0	0	0	0	0	1	1	1	56.7	158	22.71	83.7	1	1	3				0	0	0	0
42437	1	52	3	5	0	3	1	7	4		1	64	0	1	0	0	1	0	0	0	1	0	1	0	0	1	0	0	0	0	0	0	1	0	0	124.8	168.1	44.17	127.1	0						0	0	0	0
42438	0	67	1	1	1	3	2	2	4		2	72	0	0	1	0	0	0	1	1	0	0	1	0	0	0	1	0	0	0	0	0	1	2	1	72	159	28.48	98.6	0	3	2				0	1	1	1
42439	1	28	1	2	0	4	2	7	4		1	62	1	0	0	0	0	0	1	0	1	0	0	1	0	0	1	0	0	0	0	0	1	0	0	70.4	160.1	27.47	88.3	1	3	3				0	1	0	0
42440	1	31	3	5	1	5	5	2	15		2	69	1	0	0	0	1	0	0	1	0	0	0	0	1	0	0	1	0	0	0	0	0	1	1	92.9	195.2	24.38	93	1	2	5				0	1	0	0
42441	1	64	1	1	1	3	1	5	10		2	70	0	0	1	0	0	0	1	1	0	0	1	0	0	1	0	0	0	0	0	0	1	2	1	97.5	178	30.77	112.5	0	1	1				1	0	0	0
42444	0	68	3	1	1	3	1	2	12		1	60	0	0	1	0	1	0	0	1	0	0	1	0	0	1	0	0	0	0	0	0	1	0	0	65	157	26.37	88.8	1	0					0	0	0	0
42445	0	36	3	1	1	4	1	4	14	0	2	67	1	0	0	0	1	0	0	1	0	0	0	1	0	1	0	0	0	0	0	0	0	0	0	80.1	161.7	30.63	102	1	3	2				0	0	0	0
42446	1	21	1	1	1	1	5	6	2		2	65	1	0	0	0	0	0	1	1	0	1	0	0	0	0	0	1	0	0	0	0	0	0	0	76.8	167.1	27.5	89.4	1	40	4				0	0	0	0
42449	1	80	3	1	1	1	2	1	2		1	59	0	0	1	0	1	0	0	1	0	1	0	0	0	0	1	0	0	0	0	0	1	0	0	75.5	178.3	23.75	98.5	1	7	1				0	0	0	0
42450	0	80	4	1	1	1	2	2	5		1	68	0	0	1	1	0	0	0	1	0	1	0	0	0	0	1	0	0	0	0	0	1	0	0	74.7	157.8	30		0						0	0	0	0
42452	1	54	1	1	1	4	1	2	7		1	67	0	1	0	0	0	0	1	1	0	0	0	1	0	1	0	0	0	0	0	0	1	2	1	98.7	176.8	31.58	107.8	1	0					0	0	0	0
42453	1	74	3	1	1	1	6	2	6		2	63	0	0	1	0	1	0	0	1	0	1	0	0	0	1	0	0	0	0	0	0	1	6	1	107.4	174.8	35.15	117.7	1	0					0	0	0	0
42454	0	80	3	1	1	1	2	1	3		2	63	0	0	1	0	1	0	0	1	0	1	0	0	0	0	1	0	0	0	0	0	0	2	1	53.3	159.3	21		0						0	0	0	0
42457	1	27	1	2	0	3	5	3	8		1	62	1	0	0	0	0	0	1	0	1	0	1	0	0	0	0	1	0	0	0	0	1	0	0	64.6	164.9	23.76	83	0	1	6				0	0	0	0
42459	0	57	3	1	1	5	1	2	14		2	61	0	1	0	0	1	0	0	1	0	0	0	0	1	1	0	0	0	0	0	0	1	4	1	61.4	150.8	27	86.1	0	0					0	0	0	0
42460	1	59	4	1	1	5	1	3	15		1	65	0	1	0	1	0	0	0	1	0	0	0	0	1	1	0	0	0	0	0	1	1	4	1	135.7	180.2	41.79	139.2	0	0					0	0	0	0
42464	0	52	1	2	1	5	6	4	14		1	69	0	1	0	0	0	0	1	1	0	0	0	0	1	1	0	0	0	0	0	0	0	2	1	78	160.6	30.24	101.4	0	0					0	0	0	0
42467	0	27	3	1	1	4	6	2	14	0	1	73	1	0	0	0	1	0	0	1	0	0	0	1	0	1	0	0	0	0	0	0	1	0	0	70.4	159.5	27.67	83.2	1	3	4				0	0	0	0
42471	1	50	3	1	1	5	1	4	15		1	63	0	1	0	0	1	0	0	1	0	0	0	0	1	1	0	0	0	0	0	0	1	1	1	79.5	170.4	27.38	99.8	1	1	1				0	1	0	0
42473	1	53	3	1	1	5	2	2	15		1	70	0	1	0	0	1	0	0	1	0	0	0	0	1	0	1	0	0	0	0	0	0	3	1	65.5	177.2	20.86	73	1	5	2				0	1	0	0
42474	0	47	1	2	0	3	6	4	14		2	70	0	1	0	0	0	0	1	0	1	0	1	0	0	1	0	0	0	0	0	0	0	0	0	97.7	157.3	39.49	117.4	1	2	6				1	0	0	0
42475	1	27	3	1	1	5	5	3	6		1	69	1	0	0	0	1	0	0	1	0	0	0	0	1	0	0	1	0	0	0	0	0	1	1	68.9	181.8	20.85	75.3	0						1	1	0	1
42477	1	25	1	2	0	1	6	3	4		2	70	1	0	0	0	0	0	1	0	1	1	0	0	0	1	0	0	0	0	0	0	0	0	0	69.2	166.2	25.05	86.8	0	2	2				0	0	0	0
42479	0	55	4	1	1	3	2	5	10		1	72	0	1	0	1	0	0	0	1	0	0	1	0	0	0	1	0	0	0	0	1	0	0	0	116	163.3	43.5	127.1	1	2	1				1	0	0	0
42481	0	30	1	2	1	5	6	3	14	0	1	71	1	0	0	0	0	0	1	1	0	0	0	0	1	1	0	0	0	0	0	0	0	3	1	74	158.9	29.31	93.9	0						0	0	0	0
42482	0	35	4	1	1	3	5	3	2	0	1	64	1	0	0	1	0	0	0	1	0	0	1	0	0	0	0	1	0	0	0	0	1	1	1	84.4	166.2	30.55	107.7	1	4	3				0	0	0	0
42483	1	59	1	1	1	4	1	2	9		1	71	0	1	0	0	0	0	1	1	0	0	0	1	0	1	0	0	0	0	0	0	0	7	1	71.1	165	26.12	93	1	1	1				1	0	0	0
42484	0	72	3	1	1	4	1	3	15		2	61	0	0	1	0	1	0	0	1	0	0	0	1	0	1	0	0	0	0	0	1	0	0	0	100.4	153.8	42.44	119.8	1	2	1				0	0	0	0
42486	0	32	1	1	1	4	2	7	5	0	1	66	1	0	0	0	0	0	1	1	0	0	0	1	0	0	1	0	0	0	0	0	1	0	0	73.1	158.2	29.21	95.3	0						0	0	0	0
42489	0	28	1	2	0	3	1	5	4	0	2	67	1	0	0	0	0	0	1	0	1	0	1	0	0	1	0	0	0	0	0	0	1	1	1	65.4	155.8	26.94	91.2	0	0					0	0	0	0
42490	1	46	3	1	1	5	1	7	7		2	60	0	1	0	0	1	0	0	1	0	0	0	0	1	1	0	0	0	0	0	0	1	0	0	103.1	182.1	31.09	112.5	0						0	0	0	0
42491	0	60	2	4	1	1	2	5	99		2	69	0	0	1	0	0	1	0	1	0	1	0	0	0	0	1	0	0	0	0	0	1	2	1	83.6	156.1	34.31	114.3	0						0	0	0	0
42492	1	71	4	1	1	1	1	3	6		1	59	0	0	1	1	0	0	0	1	0	1	0	0	0	1	0	0	0	0	0	0	1	0	0	82.3	166.7	29.62	98.6	0	0					0	0	0	0
42493	1	57	3	1	1	5	2	1	14		1	60	0	1	0	0	1	0	0	1	0	0	0	0	1	0	1	0	0	0	0	0	0	0	0	95.9	192.8	25.8	100	1	1	1				1	0	0	0
42495	1	48	4	1	1	3	2	2	9		2	67	0	1	0	1	0	0	0	1	0	0	1	0	0	0	1	0	0	0	0	0	1	0	0	107.9	178.9	33.71	108.8	1	2	5				0	0	0	0
42496	1	43	1	1	1	3	6	4	14		2	70	0	1	0	0	0	0	1	1	0	0	1	0	0	1	0	0	0	0	0	0	0	1	1	84.3	167.3	30.12	104.2	0	2	3				1	0	0	0
42497	1	41	1	1	1	1	2	1	3		1	67	0	1	0	0	0	0	1	1	0	1	0	0	0	0	1	0	0	0	0	0	0	0	0	67.4	169	23.6	88.3	1	1	12				1	0	0	0
42502	1	64	2	4	1	4	1	2	14		2	66	0	0	1	0	0	1	0	1	0	0	0	1	0	1	0	0	0	0	0	0	0	4	1	105.8	171.7	35.89	115.8	1	1	7				0	0	0	0
42503	1	39	1	1	1	5	1	3	15		2	67	1	0	0	0	0	0	1	1	0	0	0	0	1	1	0	0	0	0	0	0	1	1	1	98.8	187.5	28.1	107	1	1	1				0	0	0	0
42504	1	63	3	1	1	1	1	2	7		2	67	0	0	1	0	1	0	0	1	0	1	0	0	0	1	0	0	0	0	0	0	1	0	0	78	175.8	25.24	96.6	1	3	1				1	0	0	0
42506	0	45	1	2	0	1	1	2	1		1	73	0	1	0	0	0	0	1	0	1	1	0	0	0	1	0	0	0	0	0	0	0	2	1	64	157.5	25.8	87.9	1	6	2				0	0	0	0
42507	0	31	3	1	1	1	1	4	4	0	1	67	1	0	0	0	1	0	0	1	0	1	0	0	0	1	0	0	0	0	0	0	0	0	0	64.7	159.1	25.56	93.8	1	1	3				0	0	0	0
42509	1	39	1	2	1	3	1	5	14		2	74	1	0	0	0	0	0	1	1	0	0	1	0	0	1	0	0	0	0	0	0	1	0	0	150.9	184.1	44.52	150	1	2	24				0	0	0	0
42510	1	38	3	1	1	4	1	4	7		2	61	1	0	0	0	1	0	0	1	0	0	0	1	0	1	0	0	0	0	0	0	1	0	0	92.8	171.9	31.4	101.1	1	1	2				0	0	0	0
42516	1	25	3	1	1	4	5	1	8		1	65	1	0	0	0	1	0	0	1	0	0	0	1	0	0	0	1	0	0	0	1	0	1	1	79.4	177.7	25.14	86.1	1	5	8				1	0	0	0
42517	0	60	4	1	1	5	2	1	14		1	68	0	0	1	1	0	0	0	1	0	0	0	0	1	0	1	0	0	0	0	0	1	7	1	88.3	174.1	29.13	95.3	1	1	1				0	0	0	0
42518	1	35	1	1	1	3	1	6	9		1	66	1	0	0	0	0	0	1	1	0	0	1	0	0	1	0	0	0	0	0	0	0	1	1	152.2	176.5	48.86	143.2	1	1	6				0	0	0	0
42519	1	62	1	2	1	1	1	7	15		2	72	0	0	1	0	0	0	1	1	0	1	0	0	0	1	0	0	0	0	0	0	0	0	0	60.4	158.9	23.92	84.8	1	20	5				0	0	0	0
42521	0	43	1	2	1	5	1	2	9	0	2	65	0	1	0	0	0	0	1	1	0	0	0	0	1	1	0	0	0	0	0	0	0	0	0	66.9	154.4	28.06	83.7	0						0	0	0	0
42523	0	40	4	1	1	4	1	5	6	0	2	70	0	1	0	1	0	0	0	1	0	0	0	1	0	1	0	0	0	0	0	0	1	0	0	84.3	170.8	28.9	91.6	1	0					0	0	0	0
42524	1	64	3	1	1	3	1	2	9		1	61	0	0	1	0	1	0	0	1	0	0	1	0	0	1	0	0	0	0	0	0	1	2	1	89.1	178.3	28.03	107	1	1	5				1	0	0	0
42526	1	65	3	1	1	4	1	3	9		2	60	0	0	1	0	1	0	0	1	0	0	0	1	0	1	0	0	0	0	0	0	1	0	0	80	172.6	26.85	102.6	0						0	0	0	0
42527	0	53	2	4	1	1	1	5	77		2	73	0	1	0	0	0	1	0	1	0	1	0	0	0	1	0	0	0	0	0	0	1	5	1	76.3	153.8	32.26	102	0	0					0	0	0	0
42528	0	41	3	1	1	1	2	2	6	0	1	71	0	1	0	0	1	0	0	1	0	1	0	0	0	0	1	0	0	0	0	0	0	1	1	90.9	160.6	35.24	101.5	1	2	1				1	0	1	0
42529	1	71	3	1	1	1	2	2	7		2	62	0	0	1	0	1	0	0	1	0	1	0	0	0	0	1	0	0	0	0	1	1	0	0	128.9	180.2	39.7	138.5	1	5	1				0	0	0	0
42532	0	67	1	1	1	3	1	3	8		2	72	0	0	1	0	0	0	1	1	0	0	1	0	0	1	0	0	0	0	0	1	1	1	1	69	155.9	28.39	93	1	3	1				0	0	0	0
42533	0	66	3	1	1	1	2	1	8		1	68	0	0	1	0	1	0	0	1	0	1	0	0	0	0	1	0	0	0	0	0	0	4	1	58.5	153.6	24.8	76.2	1	2	2				0	0	0	0
42535	0	30	4	1	1	1	6	2	2	0	1	60	1	0	0	1	0	0	0	1	0	1	0	0	0	1	0	0	0	0	0	0	0	0	0	57.7	162.8	21.77	71	1	5	2				0	0	1	1
42536	1	31	3	1	1	4	5	4	3		2	63	1	0	0	0	1	0	0	1	0	0	0	1	0	0	0	1	0	0	0	0	0	0	0	85.3	178.8	26.68	104.4	1	1	2				0	0	0	1
42537	0	62	4	1	1	4	1	2	6		1	59	0	0	1	1	0	0	0	1	0	0	0	1	0	1	0	0	0	0	0	0	1	0	0	80	163.7	29.85	95	0	0					0	0	0	0
42539	1	50	3	1	1	5	1	4	15		2	68	0	1	0	0	1	0	0	1	0	0	0	0	1	1	0	0	0	0	0	0	1	5	1	77.8	167	27.9	95.2	1	1	2				0	1	0	0
42541	0	72	1	2	1	1	2	4	14		2	65	0	0	1	0	0	0	1	1	0	1	0	0	0	0	1	0	0	0	0	1	1	0	0	100.3	154	42.29	122.8	1	7	1				0	0	0	0
42542	0	39	4	1	1	4	2	3	6	0	1	61	1	0	0	1	0	0	0	1	0	0	0	1	0	0	1	0	0	0	0	0	1	0	0	102.6	164.9	37.73	102.6	1	3	2				0	0	0	0
42543	1	45	3	1	1	5	5	1	5		1	69	0	1	0	0	1	0	0	1	0	0	0	0	1	0	0	1	0	0	0	0	0	1	1	60.7	181.1	18.51	72.2							0	1	0	0
42544	0	67	1	2	1	1	1	2	6		1	71	0	0	1	0	0	0	1	1	0	1	0	0	0	1	0	0	0	0	0	0	1	6	1	90.3	158.4	35.99	107.2	0						1	1	0	0
42545	0	74	3	1	1	3	1	2	8		1	59	0	0	1	0	1	0	0	1	0	0	1	0	0	1	0	0	0	0	0	0	1	0	0	90.9	156.8	36.97	110.1	0						0	0	0	0
42546	1	51	3	1	1	1	1	2	6		1	67	0	1	0	0	1	0	0	1	0	1	0	0	0	1	0	0	0	0	0	0	1	0	0	130.6	175.5	42.4	131.3	0	0					0	0	0	0
42547	0	79	3	1	1	3	2	3	7		1	62	0	0	1	0	1	0	0	1	0	0	1	0	0	0	1	0	0	0	0	0	0	1	1	46.5	147.6	21.34	74	1	2	2				0	0	0	0
42554	0	20	4	1	1	4	5	2	14	0	1	63	1	0	0	1	0	0	0	1	0	0	0	1	0	0	0	1	0	0	0	0	0	2	1	91.9	160.9	35.5	106.6	1	3	2				0	0	0	0
42557	0	68	3	1	1	3	1	2	4		1	61	0	0	1	0	1	0	0	1	0	0	1	0	0	1	0	0	0	0	0	1	1	0	0	111.1	153.8	46.97		0	0					0	0	0	0
42558	1	79	3	1	1	4	1	2	15		1	70	0	0	1	0	1	0	0	1	0	0	0	1	0	1	0	0	0	0	0	0	1	2	1	81.3	170.5	27.97	101.8	0	0					0	0	0	0
42559	0	41	3	1	1	5	1	2	7	0	1	67	0	1	0	0	1	0	0	1	0	0	0	0	1	1	0	0	0	0	0	0	0	3	1	53.8	160.4	20.91	74.8	1	5	2				1	0	0	0
42560	1	59	3	1	1	4	5	1	4		1	60	0	1	0	0	1	0	0	1	0	0	0	1	0	0	0	1	0	0	0	0	0	2	1	72.6	181.9	21.94	84.7	1	3	2				0	0	0	0
42563	0	48	1	5	1	1	1	4	5		2	67	0	1	0	0	0	0	1	1	0	1	0	0	0	1	0	0	0	0	0	0	0	0	0	53.1	141.1	26.67	86.8							0	0	0	0
42566	1	32	3	1	1	4	1	3	15		1	63	1	0	0	0	1	0	0	1	0	0	0	1	0	1	0	0	0	0	0	0	0	0	0	95.5	173.4	31.76	105.3	1	1	6				0	0	0	0
42567	1	62	3	1	1	1	1	3	14		2	59	0	0	1	0	1	0	0	1	0	1	0	0	0	1	0	0	0	0	0	0	1	2	1	99.7	175.9	32.22	101.5	1	2	2				0	0	0	0
42568	1	42	2	4	1	4	6	4	8		2	61	0	1	0	0	0	1	0	1	0	0	0	1	0	1	0	0	0	0	0	1	1	0	0	83	164.8	30.56	109	1	2	6				0	0	0	0
42571	0	24	1	1	1	3	5	7	7	0	1	66	1	0	0	0	0	0	1	1	0	0	1	0	0	0	0	1	0	0	0	0	0	0	0	94.8	158.5	37.74	119.8	1	3	2				0	1	1	0
42575	0	41	3	1	1	3	1	4	14	0	2	62	0	1	0	0	1	0	0	1	0	0	1	0	0	1	0	0	0	0	0	0	0	2	1	66.1	156.8	26.88	87.7	1	1	3				0	0	0	0
42576	1	28	1	2	0	1	6	5	6		2	67	1	0	0	0	0	0	1	0	1	1	0	0	0	1	0	0	0	0	0	0	0	2	1	84.7	164.3	31.38	104.6	1	7	3				1	0	0	0
42577	0	29	4	1	1	4	1	5	8	0	2	74	1	0	0	1	0	0	0	1	0	0	0	1	0	1	0	0	0	0	0	0	0	0	0	107	166.2	38.74	112.2	1	3	2				0	1	0	0
42578	0	69	4	5	1	1	5	3	5		1	62	0	0	1	1	0	0	0	1	0	1	0	0	0	0	0	1	0	0	0	1	1	1	1	76.7	155.2	31.84	99.2	0						0	0	0	0
42580	0	80	3	1	1	3	2	1	5		1	63	0	0	1	0	1	0	0	1	0	0	1	0	0	0	1	0	0	0	0	0	1	1	1	63.4	166.8	22.79	86.4	0						0	0	0	0
42581	0	44	4	1	1	3	2	3	77	0	1	74	0	1	0	1	0	0	0	1	0	0	1	0	0	0	1	0	0	0	0	0	1	1	1	72.8	169.9	25.22	85.7	0	0					0	0	0	0
42584	1	48	3	1	1	3	2	1	8		1	61	0	1	0	0	1	0	0	1	0	0	1	0	0	0	1	0	0	0	0	0	0	4	1	101.5	186.7	29.12	112.9	1	7	7				0	0	0	0
42586	1	52	3	1	1	5	1	4	14		2	62	0	1	0	0	1	0	0	1	0	0	0	0	1	1	0	0	0	0	0	0	1	1	1	86.4	171.7	29.31	103.4	1	1	1				0	0	0	0
42587	0	48	3	5	0	5	1	2	77		1	62	0	1	0	0	1	0	0	0	1	0	0	0	1	1	0	0	0	0	0	0	1	0	0	55.3	162.6	20.92	71.2	0	1	1				0	0	0	0
42590	1	59	3	1	1	4	1	2	5		1	71	0	1	0	0	1	0	0	1	0	0	0	1	0	1	0	0	0	0	0	1	1	3	1	130.8	175.2	42.61	135.6	1	0					1	0	0	0
42591	0	68	4	5	1	5	2	2	9		1	72	0	0	1	1	0	0	0	1	0	0	0	0	1	0	1	0	0	0	0	0	1	0	0	60.7	160.2	23.65	87.2	1	12	2				0	1	0	0
42592	0	53	1	1	1	3	1	3	7		1	66	0	1	0	0	0	0	1	1	0	0	1	0	0	1	0	0	0	0	0	0	0	0	0	58.4	143.3	28.44	92.8	1	0					0	0	0	0
42594	1	64	3	1	1	3	1	2	10		2	63	0	0	1	0	1	0	0	1	0	0	1	0	0	1	0	0	0	0	0	0	1	0	0	117	186.5	33.64	119.8	1	5	4				1	0	0	0
42596	0	59	2	4	1	1	2	7	8		2	72	0	1	0	0	0	1	0	1	0	1	0	0	0	0	1	0	0	0	0	0	0	0	0	72.9	151.4	31.8	101.5	0						0	0	0	0
42599	0	67	3	1	1	3	1	2	6		2	60	0	0	1	0	1	0	0	1	0	0	1	0	0	1	0	0	0	0	0	0	1	3	1	80.8	165.2	29.61	95.4	0	3	1				0	0	0	0
42600	0	44	2	4	1	1	1	5	5	0	2	66	0	1	0	0	0	1	0	1	0	1	0	0	0	1	0	0	0	0	0	0	0	1	1	60	154.1	25.27	87.1	1	0					0	0	0	1
42603	1	80	3	1	1	4	2	1	7		1	63	0	0	1	0	1	0	0	1	0	0	0	1	0	0	1	0	0	0	0	1	1	3	1	104.1	173.1	34.74	128	1	5	1				0	0	0	0
42604	0	43	3	1	1	5	1	2	8	0	2	70	0	1	0	0	1	0	0	1	0	0	0	0	1	1	0	0	0	0	0	0	1	2	1	62.7	156.6	25.57	88.8	1	0					0	1	0	0
42605	1	53	1	1	1	5	1	4	15		1	66	0	1	0	0	0	0	1	1	0	0	0	0	1	1	0	0	0	0	0	0	0	0	0	93.9	174.6	30.8	104.5	1	1	2				0	1	0	0
42607	0	32	4	1	1	4	2	3	7	0	1	64	1	0	0	1	0	0	0	1	0	0	0	1	0	0	1	0	0	0	0	0	0	1	1	44.4	163.2	16.67	67.7	0	1	1				0	0	0	0
42609	1	33	4	1	1	1	1	4	14		2	66	1	0	0	1	0	0	0	1	0	1	0	0	0	1	0	0	0	0	0	0	1	0	0	73.6	174.2	24.25	91.6							1	1	0	0
42612	1	36	2	4	0	1	5	3	5		2	68	1	0	0	0	0	1	0	0	1	1	0	0	0	0	0	1	0	0	0	0	0	0	0	85.6	175	27.95	97.9	0						1	0	0	0
42613	1	52	1	1	1	1	1	4	15		1	66	0	1	0	0	0	0	1	1	0	1	0	0	0	1	0	0	0	0	0	1	1	0	0	115.7	173.1	38.61	124.8	1	1	6				0	0	0	0
42617	1	71	1	5	1	5	1	2	8		2	67	0	0	1	0	0	0	1	1	0	0	0	0	1	1	0	0	0	0	0	0	1	2	1	72	175.3	23.43	93.2	0	0					0	0	0	0
42621	1	54	3	1	1	3	1	4	4		1	67	0	1	0	0	1	0	0	1	0	0	1	0	0	1	0	0	0	0	0	1	1	2	1	109.2	177.6	34.62	110.5	1	2	1				0	0	0	0
42626	0	55	4	1	1	1	1	2	9		2	68	0	1	0	1	0	0	0	1	0	1	0	0	0	1	0	0	0	0	0	0	1	0	0	109	160.9	42.1	120.8	1	0					0	0	0	0
42628	1	41	3	1	1	5	1	4	15		1	69	0	1	0	0	1	0	0	1	0	0	0	0	1	1	0	0	0	0	0	0	0	2	1	85.1	178.4	26.74	95.5	1	2	2				0	0	0	0
42629	0	60	1	1	1	1	2	2	3		1	66	0	0	1	0	0	0	1	1	0	1	0	0	0	0	1	0	0	0	0	1	1	4	1	72.2	141.5	36.06	110.6	1	0					0	0	0	0
42632	0	65	3	1	1	4	1	2	14		1	60	0	0	1	0	1	0	0	1	0	0	0	1	0	1	0	0	0	0	0	0	1	0	0	75	165.5	27.38	94	1	3	1				0	0	0	0
42634	0	22	4	1	1	3	5	3	2	0	1	68	1	0	0	1	0	0	0	1	0	0	1	0	0	0	0	1	0	0	0	0	1	1	1	69.8	163.2	26.21	95.2	1	6	1				1	0	0	0
42636	1	55	2	1	1	4	1	3	15		2	71	0	1	0	0	0	1	0	1	0	0	0	1	0	1	0	0	0	0	0	0	1	4	1	101.9	172.7	34.17	119	1	12	2				0	0	0	0
42638	0	48	4	1	1	3	5	2	4		1	74	0	1	0	1	0	0	0	1	0	0	1	0	0	0	0	1	0	0	0	1	1	1	1	195.1	170.3	67.27		0						0	0	1	0
42639	1	64	3	1	1	3	2	1	15		1	61	0	0	1	0	1	0	0	1	0	0	1	0	0	0	1	0	0	0	0	0	0	0	0	105.1	186.1	30.35	125.3	1	2	3				0	0	0	0
42640	0	79	3	1	1	4	2	1	4		1	60	0	0	1	0	1	0	0	1	0	0	0	1	0	0	1	0	0	0	0	0	0	1	1	58.1	151.6	25.28	87.8	1	0					0	0	0	0
42642	0	58	3	1	1	4	2	2	5		2	67	0	1	0	0	1	0	0	1	0	0	0	1	0	0	1	0	0	0	0	0	0	0	0	93.7	163.1	35.22	115.2							1	0	0	0
42643	0	31	3	1	1	5	5	2	14	0	2	61	1	0	0	0	1	0	0	1	0	0	0	0	1	0	0	1	0	0	0	0	0	1	1	79.4	184.1	23.43	89.7	1	2	2				0	1	0	0
42646	0	30	1	1	1	3	1	3	5	1	1	74	1	0	0	0	0	0	1	1	0	0	1	0	0	1	0	0	0	0	0	0	1	0	0	88.8	169.2	31.02	108.8	1	0					0	0	0	0
42647	1	48	1	1	1	4	6	2	15		2	65	0	1	0	0	0	0	1	1	0	0	0	1	0	1	0	0	0	0	0	0	0	0	0	75	168.4	26.45	89.2	1	1	2				1	0	0	0
42648	1	44	3	1	1	1	1	4	3		1	60	0	1	0	0	1	0	0	1	0	1	0	0	0	1	0	0	0	0	0	0	0	0	0	78.2	179.6	24.24	91.6	1	5	1				1	0	0	0
42649	0	49	4	1	1	4	2	2	4		1	65	0	1	0	1	0	0	0	1	0	0	0	1	0	0	1	0	0	0	0	1	1	0	0	97.8	152.5	42.05	117.8	1	2	2				0	0	0	1
42651	1	76	3	1	1	3	2	1	3		1	60	0	0	1	0	1	0	0	1	0	0	1	0	0	0	1	0	0	0	0	0	0	0	0	95.7	178.6	30	107.4	1	7	2				0	0	0	0
42652	1	49	3	1	1	1	1	3	10		2	67	0	1	0	0	1	0	0	1	0	1	0	0	0	1	0	0	0	0	0	0	0	1	1	98.8	168.7	34.72	109	1	1	1				1	0	0	0
42654	0	25	1	2	0	1	5	7	6	0	2	72	1	0	0	0	0	0	1	0	1	1	0	0	0	0	0	1	0	0	0	0	0	0	0	51.2	157.6	20.61	80.2	0						0	0	0	0
42655	1	29	3	1	1	1	2	6	6		2	64	1	0	0	0	1	0	0	1	0	1	0	0	0	0	1	0	0	0	0	0	0	0	0	86.8	171.9	29.37		1	1	10				0	0	0	0
42656	0	55	1	1	1	3	1	3	15		2	71	0	1	0	0	0	0	1	1	0	0	1	0	0	1	0	0	0	0	0	0	1	4	1	88.7	157.1	35.94	108.5	0	2	1				0	1	0	0
42657	0	44	2	4	1	4	2	3	10	0	1	72	0	1	0	0	0	1	0	1	0	0	0	1	0	0	1	0	0	0	0	0	1	0	0	79.3	160.8	30.67	98.8	1	2	3				0	0	0	0
42658	0	60	2	4	0	5	2	2	5		1	72	0	0	1	0	0	1	0	0	1	0	0	0	1	0	1	0	0	0	0	0	0	4	1	82.3	170.1	28.44	90.9	0						1	0	0	0
42659	1	40	1	2	0	1	6	4	7		1	69	0	1	0	0	0	0	1	0	1	1	0	0	0	1	0	0	0	0	0	0	0	0	0	83.8	170.9	28.69	99.8	1	1	4				1	0	0	0
42660	0	29	1	2	1	3	6	7	8	3	1	70	1	0	0	0	0	0	1	1	0	0	1	0	0	1	0	0	0	0	0	0	0	0	0	64.1	147.4	29.5	89.7	0	1	1				0	0	0	0
42664	1	53	4	1	1	4	1	4	6		1	68	0	1	0	1	0	0	0	1	0	0	0	1	0	1	0	0	0	0	0	0	1	0	0	80.3	190	22.24	94.7	1	3	1				0	0	0	1
42665	0	75	3	1	1	1	1	2	5		2	60	0	0	1	0	1	0	0	1	0	1	0	0	0	1	0	0	0	0	0	1	1	1	1	88	162.8	33.2	104.2	0						0	0	0	0
42666	1	78	4	1	1	1	2	1	2		2	72	0	0	1	1	0	0	0	1	0	1	0	0	0	0	1	0	0	0	0	1	1	0	0	106.3	166.2	38.48	123.1	0						0	0	0	0
42668	0	65	3	1	1	3	1	2	14		2	63	0	0	1	0	1	0	0	1	0	0	1	0	0	1	0	0	0	0	0	0	0	1	1	57.4	161.8	21.93	82.7	1	1	2				0	0	0	0
42670	0	62	3	1	1	3	1	2	7		1	63	0	0	1	0	1	0	0	1	0	0	1	0	0	1	0	0	0	0	0	0	1	2	1	81.3	166.6	29.29	101	0						0	0	0	0
42672	0	64	4	1	1	1	2	6	7		2	60	0	0	1	1	0	0	0	1	0	1	0	0	0	0	1	0	0	0	0	0	0	0	0	63.8	169.7	22.15	88.5	1	1	1				0	0	0	0
42673	0	65	4	1	1	1	1	2	8		2	67	0	0	1	1	0	0	0	1	0	1	0	0	0	1	0	0	0	0	0	0	0	1	1	64.8	153.3	27.57		0						0	0	0	0
42674	1	80	3	1	1	5	1	2	9		1	65	0	0	1	0	1	0	0	1	0	0	0	0	1	1	0	0	0	0	0	0	0	0	0	82.1	172.4	27.62	107	1	7	2				0	0	0	0
42676	0	38	3	1	1	5	1	3	15	3	1	70	1	0	0	0	1	0	0	1	0	0	0	0	1	1	0	0	0	0	0	0	0	2	1	81.1	172.8	27.16	92.8	1	3	2				0	1	0	0
42678	0	50	1	5	0	1	1	5	6		1	65	0	1	0	0	0	0	1	0	1	1	0	0	0	1	0	0	0	0	0	0	1	0	0	65.2	154.6	27.28	97.7	0						0	0	0	0
42679	0	37	2	1	1	3	1	5	4	0	2	61	1	0	0	0	0	1	0	1	0	0	1	0	0	1	0	0	0	0	0	0	1	0	0	112.4	164.7	41.44	110.8	1	1	2				0	0	0	0
42680	0	39	1	2	0	1	1	3	3	0	1	71	1	0	0	0	0	0	1	0	1	1	0	0	0	1	0	0	0	0	0	0	1	0	0	63.1	154.4	26.47	89.8	1	1	3				1	0	0	0
42681	1	59	4	5	0	3	2	1	1		2	67	0	1	0	1	0	0	0	0	1	0	1	0	0	0	1	0	0	0	0	0	1	0	0	93.5	176.3	30.08	103.8	1	2	1				1	0	0	0
42682	1	80	3	1	1	1	1	2	6		2	62	0	0	1	0	1	0	0	1	0	1	0	0	0	1	0	0	0	0	0	0	1	2	1	66.3	159.4	26.09	100.2	1	0					0	0	0	0
42683	1	75	3	1	1	5	1	2	15		1	70	0	0	1	0	1	0	0	1	0	0	0	0	1	1	0	0	0	0	0	0	0	1	1	101	172.4	33.98	118.8	1	5	2				0	0	0	0
42685	1	23	4	1	1	4	5	2	6		2	67	1	0	0	1	0	0	0	1	0	0	0	1	0	0	0	1	0	0	0	0	1	0	0	113.9	182.4	34.24	105.8	1	3	3				1	0	0	0
42686	0	49	3	1	1	5	1	3	15		2	66	0	1	0	0	1	0	0	1	0	0	0	0	1	1	0	0	0	0	0	0	1	0	0	86.1	162.4	32.65	99.7	1	2	1				0	0	0	0
42687	0	46	4	1	1	5	1	3	14		1	68	0	1	0	1	0	0	0	1	0	0	0	0	1	1	0	0	0	0	0	0	1	3	1	63.4	166.5	22.87	79.9	1	1	1				0	0	0	0
42689	0	39	4	1	1	3	1	4	8	0	2	67	1	0	0	1	0	0	0	1	0	0	1	0	0	1	0	0	0	0	0	0	0	0	0	77.1	173.6	25.58	84.3							0	0	0	1
42692	0	63	1	1	1	1	1	2	6		1	65	0	0	1	0	0	0	1	1	0	1	0	0	0	1	0	0	0	0	0	0	1	2	1	77.9	158.3	31.09	111.5	1	1	6				1	0	0	0
42693	1	49	3	1	1	4	1	2	14		1	60	0	1	0	0	1	0	0	1	0	0	0	1	0	1	0	0	0	0	0	0	0	2	1	71.8	173.7	23.8	88.2	1	3	1				0	1	0	0
42695	1	50	1	5	0	3	1	6	15		2	69	0	1	0	0	0	0	1	0	1	0	1	0	0	1	0	0	0	0	0	0	0	0	0	73.8	177.7	23.37	90.8	1	1	1				0	0	0	0
42696	1	78	3	1	1	3	1	2	6		2	61	0	0	1	0	1	0	0	1	0	0	1	0	0	1	0	0	0	0	0	1	1	3	1	76.1	162.5	28.82	103.5	1	1	1				1	0	0	0
42699	1	62	3	1	1	1	5	1	3		2	63	0	0	1	0	1	0	0	1	0	1	0	0	0	0	0	1	0	0	0	0	1	0	0	115.6	176.9	36.94	124.4	0						1	0	0	0
42700	1	64	1	5	1	5	2	1	4		2	69	0	0	1	0	0	0	1	1	0	0	0	0	1	0	1	0	0	0	0	0	0	0	0	83	171.4	28.25	103.2	1	7	1				0	1	0	0
42701	0	25	2	1	1	5	5	1	2	0	1	68	1	0	0	0	0	1	0	1	0	0	0	0	1	0	0	1	0	0	0	0	0	0	0	58.1	169.4	20.25	73.7	1	2	3				0	1	0	0
42702	0	70	3	1	1	3	2	2	4		1	67	0	0	1	0	1	0	0	1	0	0	1	0	0	0	1	0	0	0	0	0	0	0	0	84.6	153.8	35.76	107.9	1	5	2				0	0	0	0
42703	0	42	2	4	0	1	1	5	8	0	2	71	0	1	0	0	0	1	0	0	1	1	0	0	0	1	0	0	0	0	0	0	0	2	1	67.2	161.5	25.76	90							0	0	0	0
42704	1	45	1	2	1	1	1	4	8		1	65	0	1	0	0	0	0	1	1	0	1	0	0	0	1	0	0	0	0	0	0	0	1	1	73.4	170	25.4	93	0						0	0	0	0
42705	0	54	4	1	1	5	1	2	15		1	59	0	1	0	1	0	0	0	1	0	0	0	0	1	1	0	0	0	0	0	0	1	2	1	103.4	159.1	40.85	124.4	0	0					0	0	0	0
42710	1	29	3	1	1	4	5	1	8		2	71	1	0	0	0	1	0	0	1	0	0	0	1	0	0	0	1	0	0	0	0	1	0	0	95.8	181	29.24	99.5	1	0					1	0	0	0
42712	0	63	4	1	1	4	1	2	14		1	59	0	0	1	1	0	0	0	1	0	0	0	1	0	1	0	0	0	0	0	0	1	5	1	68.8	159.7	26.98	86.6	0						1	1	0	0
42713	0	39	4	1	1	5	1	2	10	0	1	59	1	0	0	1	0	0	0	1	0	0	0	0	1	1	0	0	0	0	0	0	1	0	0	104.7	168.3	36.96	114.8	0						1	0	0	0
42714	0	80	3	1	1	5	2	1	5		2	61	0	0	1	0	1	0	0	1	0	0	0	0	1	0	1	0	0	0	0	1	1	0	0	84.5	159	33.42								0	0	0	0
42715	1	51	3	1	1	5	1	4	15		2	62	0	1	0	0	1	0	0	1	0	0	0	0	1	1	0	0	0	0	0	0	0	0	0	131.9	187.3	37.6	126.1	1	5	3				0	0	0	0
42717	1	47	3	1	1	1	1	5	6		2	60	0	1	0	0	1	0	0	1	0	1	0	0	0	1	0	0	0	0	0	1	0	0	0	70.8	170.1	24.47	100.7	1	0					0	0	0	0
42723	1	24	1	2	0	1	1	4	6		1	65	1	0	0	0	0	0	1	0	1	1	0	0	0	1	0	0	0	0	0	0	0	0	0	69.6	161.9	26.55	90.3	1	3	8				1	0	0	0
42724	0	32	3	1	1	5	6	3	15	0	1	70	1	0	0	0	1	0	0	1	0	0	0	0	1	1	0	0	0	0	0	0	0	3	1	55.3	165.7	20.14	68.5	1	2	2				0	0	0	0
42725	0	35	3	1	1	4	5	5	77	0	2	61	1	0	0	0	1	0	0	1	0	0	0	1	0	0	0	1	0	0	0	0	1	4	1	70.1	163.7	26.16	90.7	1	1	2				0	0	0	0
42726	0	32	1	2	0	1	1	7	6	0	1	65	1	0	0	0	0	0	1	0	1	1	0	0	0	1	0	0	0	0	0	0	1	0	0	64.1	158.7	25.45	85.9	0						0	0	0	0
42727	1	26	2	1	1	3	5	1	4		1	71	1	0	0	0	0	1	0	1	0	0	1	0	0	0	0	1	0	0	0	0	0	1	1	64.9	172.9	21.71	84.6	1	8	5				0	0	0	0
42728	0	43	4	1	1	4	1	5	15	0	2	67	0	1	0	1	0	0	0	1	0	0	0	1	0	1	0	0	0	0	0	0	1	1	1	115.8	163.6	43.27	123.4	0	4	2				0	0	0	0
42733	1	68	4	1	1	1	1	4	9		2	65	0	0	1	1	0	0	0	1	0	1	0	0	0	1	0	0	0	0	0	0	1	0	0	130.8	170.9	44.78	139.4	1	1	5				0	0	0	0
42736	1	61	1	4	1	1	1	2	3		1	66	0	0	1	0	0	0	1	1	0	1	0	0	0	1	0	0	0	0	0	0	0	0	0	77.4	165.7	28.19	100	0	0					0	0	0	0
42738	1	75	1	1	1	3	2	4	4		1	66	0	0	1	0	0	0	1	1	0	0	1	0	0	0	1	0	0	0	0	0	1	0	0	59.5	162	22.67	92.4	0						0	1	0	0
42740	1	73	3	1	1	5	1	2	6		2	62	0	0	1	0	1	0	0	1	0	0	0	0	1	1	0	0	0	0	0	0	0	4	1	90.6	180.1	27.93	105.5	1	1	1				0	0	0	0
42741	1	58	1	1	1	4	1	2	14		2	64	0	1	0	0	0	0	1	1	0	0	0	1	0	1	0	0	0	0	0	0	0	1	1	61.1	164.8	22.5	79.9	1	3	3				0	0	0	0
42743	1	34	2	4	0	1	1	4	3		1	62	1	0	0	0	0	1	0	0	1	1	0	0	0	1	0	0	0	0	0	0	0	0	0	93.7	174.4	30.81	98.1	1	6	6				1	1	0	0
42744	1	23	1	1	1	1	6	4	5		1	71	1	0	0	0	0	0	1	1	0	1	0	0	0	1	0	0	0	0	0	0	0	1	1	82.3	177.7	26.06	93.1	1	30	6				1	1	0	1
42745	0	51	1	4	0	5	1	3	8		1	66	0	1	0	0	0	0	1	0	1	0	0	0	1	1	0	0	0	0	0	1	1	0	0	105.2	161.1	40.53	120.5	0						0	0	0	0
42746	0	69	3	1	1	5	1	2	10		1	60	0	0	1	0	1	0	0	1	0	0	0	0	1	1	0	0	0	0	0	0	1	0	0	55.7	162	21.22	81	0	0					0	1	0	0
42748	0	80	1	1	1	1	2	1	3		2	72	0	0	1	0	0	0	1	1	0	1	0	0	0	0	1	0	0	0	0	0	0	0	0	52.6	150.9	23.1	86.3	0	0					0	0	0	0
42749	0	77	3	1	1	3	2	1	3		2	60	0	0	1	0	1	0	0	1	0	0	1	0	0	0	1	0	0	0	0	1	0	2	1	48	149.2	21.56								0	0	0	0
42750	0	23	3	1	1	3	5	3	5	0	1	60	1	0	0	0	1	0	0	1	0	0	1	0	0	0	0	1	0	0	0	0	1	0	0	62.8	156.9	25.51	84							0	0	0	0
42751	1	76	3	1	1	3	1	2	14		1	67	0	0	1	0	1	0	0	1	0	0	1	0	0	1	0	0	0	0	0	1	0	2	1	101.4	171.4	34.52	116.9							0	0	0	0
42752	0	63	4	1	1	1	2	2	99		1	64	0	0	1	1	0	0	0	1	0	1	0	0	0	0	1	0	0	0	0	1	1	0	0	96.9	162.6	36.65	108	1	0					0	0	0	1
42753	0	43	4	1	1	4	5	2	9	0	1	65	0	1	0	1	0	0	0	1	0	0	0	1	0	0	0	1	0	0	0	0	1	1	1	76.6	163.9	28.51	88.5	0	0					0	1	0	0
42760	1	43	3	1	1	1	6	5	8		2	71	0	1	0	0	1	0	0	1	0	1	0	0	0	1	0	0	0	0	0	0	0	0	0	87.3	177.9	27.58	99.3	1	0					1	0	0	0
42761	1	62	2	4	1	3	1	4	6		1	62	0	0	1	0	0	1	0	1	0	0	1	0	0	1	0	0	0	0	0	0	1	0	0	98	167.1	35.1	117.9	1	1	1				0	0	0	0
42763	1	46	4	1	1	1	6	3	9		1	67	0	1	0	1	0	0	0	1	0	1	0	0	0	1	0	0	0	0	0	0	0	1	1	60.5	173.1	20.19	75.5	1	0					0	0	0	0
42764	0	68	4	1	1	1	2	2	3		2	64	0	0	1	1	0	0	0	1	0	1	0	0	0	0	1	0	0	0	0	0	1	0	0	61.6	161.7	23.56	81	1	12	5				0	1	0	0
42766	1	51	3	1	1	5	1	2	5		1	60	0	1	0	0	1	0	0	1	0	0	0	0	1	1	0	0	0	0	0	0	0	0	0	75.6	172.6	25.38	79.4	1	3	1				0	1	0	0
42768	1	80	3	1	1	1	2	2	6		2	62	0	0	1	0	1	0	0	1	0	1	0	0	0	0	1	0	0	0	0	0	1	1	1	116.7	164.2	43.28	140.2	1	8	1				0	0	0	0
42769	0	73	3	1	1	4	2	1	6		2	62	0	0	1	0	1	0	0	1	0	0	0	1	0	0	1	0	0	0	0	0	1	1	1	64.8	155.8	26.7	96.1	0	5	1				0	0	0	0
42770	1	24	2	4	0	3	5	6	4		1	62	1	0	0	0	0	1	0	0	1	0	1	0	0	0	0	1	0	0	0	0	0	0	0	57.1	152.1	24.68	82.3	0	1	1				1	0	0	0
42771	1	54	4	1	1	1	1	3	6		1	63	0	1	0	1	0	0	0	1	0	1	0	0	0	1	0	0	0	0	0	0	0	0	0	71.9	178.5	22.57	85.1	1	7	2				0	0	0	0
42772	0	65	3	1	1	3	1	2	5		1	64	0	0	1	0	1	0	0	1	0	0	1	0	0	1	0	0	0	0	0	0	0	0	0	77.2	145.7	36.37	110.5							0	0	0	0
42779	1	35	1	2	0	1	1	4	6		1	59	1	0	0	0	0	0	1	0	1	1	0	0	0	1	0	0	0	0	0	0	0	0	0	70.2	167.5	25.02	89.3	1	7	5				1	1	0	0
42781	1	39	3	1	1	4	6	4	14		2	60	1	0	0	0	1	0	0	1	0	0	0	1	0	1	0	0	0	0	0	0	1	0	0	91	173.6	30.2	104	1	14	5				0	0	0	1
42782	1	36	3	5	1	5	1	2	15		2	69	1	0	0	0	1	0	0	1	0	0	0	0	1	1	0	0	0	0	0	0	1	1	1	74.8	171.8	25.34	88							0	1	0	0
42785	0	22	2	1	1	4	1	3	6	0	1	69	1	0	0	0	0	1	0	1	0	0	0	1	0	1	0	0	0	0	0	0	1	0	0	65.3	153.5	27.71	95	1	1	3				0	0	0	0
42787	0	35	3	1	1	4	5	2	14	0	1	71	1	0	0	0	1	0	0	1	0	0	0	1	0	0	0	1	0	0	0	0	0	2	1	72.9	163.3	27.34	84.8	1	1	1				0	0	0	0
42788	0	71	3	1	1	5	1	2	15		1	70	0	0	1	0	1	0	0	1	0	0	0	0	1	1	0	0	0	0	0	0	1	0	0	101	172.2	34.06	122.5	1	1	1				0	1	0	0
42790	1	32	3	1	1	1	2	1	4		2	59	1	0	0	0	1	0	0	1	0	1	0	0	0	0	1	0	0	0	0	0	0	0	0	68.2	177.9	21.55	81.3	1	3	6				1	0	0	0
42792	1	66	3	1	1	3	1	2	77		2	64	0	0	1	0	1	0	0	1	0	0	1	0	0	1	0	0	0	0	0	0	1	3	1	86.6	181.1	26.4	106	1	0					1	0	0	0
42794	1	26	3	1	1	3	5	4	14		2	66	1	0	0	0	1	0	0	1	0	0	1	0	0	0	0	1	0	0	0	0	0	1	1	84.7	186.1	24.46	93	1	4	6				1	0	0	0
42795	0	76	4	1	1	3	2	1	3		1	59	0	0	1	1	0	0	0	1	0	0	1	0	0	0	1	0	0	0	0	1	0	0	0	56.1	151.3	24.51	86.2	0						0	0	0	0
42797	0	35	3	1	1	5	1	5	7	0	2	60	1	0	0	0	1	0	0	1	0	0	0	0	1	1	0	0	0	0	0	0	1	2	1	73.9	166.7	26.59	88.7	1	0					1	1	0	0
42799	1	63	1	2	0	1	1	7	7		2	64	0	0	1	0	0	0	1	0	1	1	0	0	0	1	0	0	0	0	0	0	0	0	0	75.2	164.8	27.69	98.7	1	0					0	0	0	0
42801	0	50	3	1	1	3	1	2	6		2	63	0	1	0	0	1	0	0	1	0	0	1	0	0	1	0	0	0	0	0	0	1	0	0	76.6	171.6	26.01	98.6	0	0					0	0	0	0
42802	1	62	1	1	1	3	1	3	14		2	70	0	0	1	0	0	0	1	1	0	0	1	0	0	1	0	0	0	0	0	0	1	0	0	112.2	174.6	36.8	124.4	1	2	2				0	0	0	0
42806	0	36	2	1	1	4	1	2	9	0	1	60	1	0	0	0	0	1	0	1	0	0	0	1	0	1	0	0	0	0	0	0	0	7	1	72.3	165.6	26.36	94.8	1	2	2				0	0	0	0
42808	0	58	1	2	0	1	6	3	6		1	70	0	1	0	0	0	0	1	0	1	1	0	0	0	1	0	0	0	0	0	0	1	0	0	72.5	146.1	33.97								1	0	0	0
42809	1	27	1	2	0	1	1	4	7		2	69	1	0	0	0	0	0	1	0	1	1	0	0	0	1	0	0	0	0	0	0	0	0	0	75.8	159.1	29.95	94.4							0	1	0	0
42811	1	27	3	1	1	5	6	2	10		1	68	1	0	0	0	1	0	0	1	0	0	0	0	1	1	0	0	0	0	0	0	0	0	0	80.4	175.6	26.07	91.6	1	2	4				0	0	0	0
42813	1	80	3	1	1	4	1	2	6		2	62	0	0	1	0	1	0	0	1	0	0	0	1	0	1	0	0	0	0	0	0	0	6	1	60.6	158.2	24.21	94.7	0	0					0	0	0	0
42814	0	80	4	1	1	3	2	5	8		1	68	0	0	1	1	0	0	0	1	0	0	1	0	0	0	1	0	0	0	0	0	0	0	0	82.3	159.6	32.31	101.2	0	0					0	0	0	0
42816	0	31	3	1	1	3	1	3	3	0	1	64	1	0	0	0	1	0	0	1	0	0	1	0	0	1	0	0	0	0	0	0	0	0	0	69.4	158.1	27.76	90.9	1	0					0	0	0	0
42817	1	51	1	1	1	3	1	3	14		2	71	0	1	0	0	0	0	1	1	0	0	1	0	0	1	0	0	0	0	0	1	1	0	0	90.9	186.5	26.13	107.2	0	0					0	0	1	1
42818	0	77	3	1	1	1	2	1	13		1	60	0	0	1	0	1	0	0	1	0	1	0	0	0	0	1	0	0	0	0	0	0	2	1	60.4	159.4	23.77	91.8	1	7	1				0	0	0	0
42820	1	68	3	1	1	1	1	2	6		2	71	0	0	1	0	1	0	0	1	0	1	0	0	0	1	0	0	0	0	0	0	0	2	1	60.6	174.6	19.88	87.2	1	2	1				0	0	0	0
42822	1	39	3	1	1	4	1	6	5		1	64	1	0	0	0	1	0	0	1	0	0	0	1	0	1	0	0	0	0	0	0	0	1	1	92.6	172.7	31.05	104.7	0	1	1				0	0	0	1
42823	1	49	2	1	1	1	2	1	77		2	62	0	1	0	0	0	1	0	1	0	1	0	0	0	0	1	0	0	0	0	0	0	0	0	67.7	159.1	26.75	88	1	4	6				0	0	0	0
42824	0	29	1	1	1	3	1	5	10	0	2	70	1	0	0	0	0	0	1	1	0	0	1	0	0	1	0	0	0	0	0	0	0	0	0	81.4	169	28.5	103.7	0	15	2				0	0	0	0
42825	1	61	3	1	1	3	1	2	7		2	62	0	0	1	0	1	0	0	1	0	0	1	0	0	1	0	0	0	0	0	0	1	0	0	79.9	168.9	28.01	93.6	1	5	6				0	0	0	0
42826	0	47	4	1	1	1	5	3	1		1	68	0	1	0	1	0	0	0	1	0	1	0	0	0	0	0	1	0	0	0	1	1	0	0	58	171.4	19.74	80	1	10	3				0	0	0	1
42827	0	69	1	1	1	4	1	2	10		2	70	0	0	1	0	0	0	1	1	0	0	0	1	0	1	0	0	0	0	0	0	1	8	1	84.5	170.7	29	110	1	7	1				0	0	0	0
42830	0	65	4	1	1	1	2	5	7		1	68	0	0	1	1	0	0	0	1	0	1	0	0	0	0	1	0	0	0	0	1	0	1	1	108.7	167.2	38.88	127	0	0					0	0	0	0
42833	0	65	3	1	1	4	2	1	7		2	63	0	0	1	0	1	0	0	1	0	0	0	1	0	0	1	0	0	0	0	0	1	2	1	78.3	156.3	32.05	102.3	1	1	1				0	0	0	0
42834	1	45	3	1	1	5	1	4	15		2	63	0	1	0	0	1	0	0	1	0	0	0	0	1	1	0	0	0	0	0	0	0	1	1	131.5	188.4	37.05	126.5	1	15	2				0	0	0	0
42835	1	64	3	1	1	1	2	1	5		2	59	0	0	1	0	1	0	0	1	0	1	0	0	0	0	1	0	0	0	0	0	1	0	0	90.1	181.1	27.47	105.7	1	0					0	0	0	0
42838	0	54	1	1	1	3	1	2	4		2	59	0	1	0	0	0	0	1	1	0	0	1	0	0	1	0	0	0	0	0	0	0	0	0	83.9	162.6	31.73	98	1	2	1				0	1	0	0
42839	0	29	4	1	1	5	5	3		0	1	64	1	0	0	1	0	0	0	1	0	0	0	0	1	0	0	1	0	0	0	0	1	4	1	73.6	158	29.48	88.2	1	2	1				0	1
42840	0	45	2	4	0	5	1	2	5		1	60	0	1	0	0	0	1	0	0	1	0	0	0	1	1	0	0	0	0	0	0	1	1	1	69.5	147.4	31.99	96.3	1	1	2				0	0	0	0
42842	1	25	1	2	0	1	1	7	7		2	69	1	0	0	0	0	0	1	0	1	1	0	0	0	1	0	0	0	0	0	0	1	0	0	94.9	162.1	36.12	105.7	1	3	7				0	0	0	0
42843	1	56	4	1	1	1	5	1	3		1	61	0	1	0	1	0	0	0	1	0	1	0	0	0	0	0	1	0	0	0	0	1	1	1	86.6	173.4	28.8	100.6	1	4	3				0	0	0	1
42844	0	63	3	1	1	4	1	2	14		1	60	0	0	1	0	1	0	0	1	0	0	0	1	0	1	0	0	0	0	0	0	1	4	1	67.2	156.1	27.58	93.5	1	2	1				0	0	0	0
42845	0	80	3	1	1	3	2	1	12		2	61	0	0	1	0	1	0	0	1	0	0	1	0	0	0	1	0	0	0	0	1	1	1	1	88.8	154.2	37.35	121.2	0	1	1				0	0	0	0
42846	0	32	4	1	1	4	1	3	8	0	1	64	1	0	0	1	0	0	0	1	0	0	0	1	0	1	0	0	0	0	0	0	0	0	0	72.2	162	27.51	79	0	6	1				0	1	0	0
42847	1	22	2	4	1	1	1	7	5		1	62	1	0	0	0	0	1	0	1	0	1	0	0	0	1	0	0	0	0	0	0	0	0	0	63.5	165.4	23.21	80.2	1	1	10				1	0	0	0
42850	1	53	3	1	1	1	1	2	9		2	59	0	1	0	0	1	0	0	1	0	1	0	0	0	1	0	0	0	0	0	1	1	0	0	79.8	176.4	25.65	98.7	0	0					0	0	0	0
42853	1	39	4	1	1	4	1	4	14		2	72	1	0	0	1	0	0	0	1	0	0	0	1	0	1	0	0	0	0	0	0	1	0	0	125.4	184.2	36.96	121.3							0	1	0	1
42855	0	36	1	5	1	5	1	3	15	1	1	63	1	0	0	0	0	0	1	1	0	0	0	0	1	1	0	0	0	0	0	0	0	1	1	73.8	168.8	25.9	103.9	1	0					0	0	0	0
42857	1	28	1	1	1	1	1	4	3		2	72	1	0	0	0	0	0	1	1	0	1	0	0	0	1	0	0	0	0	0	0	0	0	0	98.8	175.3	32.15	104	1	21	6				0	0	0	0
42862	0	21	4	1	1	4	5	7	13	0	2	71	1	0	0	1	0	0	0	1	0	0	0	1	0	0	0	1	0	0	0	0	1	0	0	70.9	172.8	23.74	82.8	1	10	2				0	0	0	0
42865	0	23	4	1	1	3	1	5	7	0	1	72	1	0	0	1	0	0	0	1	0	0	1	0	0	1	0	0	0	0	0	0	0	1	1	116.8	171.3	39.8	123.1	1	1	1				0	0	0	0
42866	0	80	3	1	1	1	1	2	6		2	63	0	0	1	0	1	0	0	1	0	1	0	0	0	1	0	0	0	0	0	0	1	0	0	91.6	154.3	38.47	124.3	0	0					0	0	0	0
42867	1	68	4	1	1	4	5	1	6		1	73	0	0	1	1	0	0	0	1	0	0	0	1	0	0	0	1	0	0	0	0	1	1	1	79.9	177.8	25.27	99.9	1	5	1				0	0	0	0
42868	1	43	3	1	1	5	1	4	14		1	63	0	1	0	0	1	0	0	1	0	0	0	0	1	1	0	0	0	0	0	0	1	2	1	156.1	189	43.7	149.8	1	1	2				0	0	0	0
42869	0	64	3	1	1	3	2	1	3		1	67	0	0	1	0	1	0	0	1	0	0	1	0	0	0	1	0	0	0	0	0	1	0	0	71.8	156.6	29.28	101.8	0						0	0	0	0
42870	0	34	1	1	1	5	2	3	5	0	1	66	1	0	0	0	0	0	1	1	0	0	0	0	1	0	1	0	0	0	0	0	0	0	0	56.7	144.2	27.27	89.5	1	0					0	0	0	0
42873	0	80	1	5	1	1	1	2	2		1	62	0	0	1	0	0	0	1	1	0	1	0	0	0	1	0	0	0	0	0	0	0	1	1	70.6	148.6	31.97	110.5	0						0	0	0	0
42876	0	80	3	1	1	3	5	2	12		1	61	0	0	1	0	1	0	0	1	0	0	1	0	0	0	0	1	0	0	0	0	1	0	0	60.7	142.3	29.98	93.4	1	0					0	0	0	0
42877	1	22	3	1	1	4	5	4	9		1	64	1	0	0	0	1	0	0	1	0	0	0	1	0	0	0	1	0	0	0	0	1	3	1	107.8	182.5	32.37	107.8							0	0	0	0
42878	1	45	3	1	1	1	1	3	3		2	59	0	1	0	0	1	0	0	1	0	1	0	0	0	1	0	0	0	0	0	0	0	1	1	62.6	167.9	22.21	83.9	1	0					0	0	0	0
42880	0	28	3	1	1	4	1	3	8	0	1	60	1	0	0	0	1	0	0	1	0	0	0	1	0	1	0	0	0	0	0	0	1	0	0	69.2	177	22.09	88.2	1	2	3				1	0	0	0
42890	1	35	1	1	1	4	1	3	7		1	71	1	0	0	0	0	0	1	1	0	0	0	1	0	1	0	0	0	0	0	0	0	1	1	83.1	168.8	29.16	99.1	1	1	1				1	0	0	0
42896	0	26	1	2	0	3	6	7	8	0	1	70	1	0	0	0	0	0	1	0	1	0	1	0	0	1	0	0	0	0	0	0	0	0	0	54.2	145	25.78	83.4	0	1	1				0	1	0	0
42897	0	32	3	1	1	1	6	5	2	0	2	59	1	0	0	0	1	0	0	1	0	1	0	0	0	1	0	0	0	0	0	0	1	0	0	88.2	157.9	35.38	104.7	0	0					0	0	1	0
42898	0	63	4	1	1	3	2	3	15		1	68	0	0	1	1	0	0	0	1	0	0	1	0	0	0	1	0	0	0	0	1	1	1	1	91.5	172.5	30.75	110.8	1	0					0	0	0	0
42900	1	63	4	1	1	5	1	2	10		1	59	0	0	1	1	0	0	0	1	0	0	0	0	1	1	0	0	0	0	0	1	1	0	0	119	179.9	36.77	127	1	1	1				0	1	0	0
42901	1	33	4	1	1	4	1	4	14		1	59	1	0	0	1	0	0	0	1	0	0	0	1	0	1	0	0	0	0	0	1	1	2	1	144.1	180.5	44.23	139.3	0						1	0	0	0
42902	0	31	1	1	1	1	6	7	6	0	1	65	1	0	0	0	0	0	1	1	0	1	0	0	0	1	0	0	0	0	0	0	0	0	0	97	141.5	48.45	115.8	0	1	1				0	0	0	0
42903	0	22	3	1	1	4	6	2	10	0	2	62	1	0	0	0	1	0	0	1	0	0	0	1	0	1	0	0	0	0	0	0	1	1	1	55.1	167.5	19.64	73	1	2	3				0	1	0	0
42904	0	47	1	1	1	1	2	2	6		2	66	0	1	0	0	0	0	1	1	0	1	0	0	0	0	1	0	0	0	0	1	1	0	0	55.7	161.7	21.3	82	1	2	3				0	0	0	0
42905	1	30	2	1	1	4	6	2	15		1	70	1	0	0	0	0	1	0	1	0	0	0	1	0	1	0	0	0	0	0	0	0	0	0	73.7	169.4	25.68	83.9	1	1	4				0	1	0	0
42906	1	56	3	1	1	4	1	2	9		2	66	0	1	0	0	1	0	0	1	0	0	0	1	0	1	0	0	0	0	0	0	0	0	0	98.8	184.1	29.15	112	1	12	4				0	0	0	0
42908	0	80	3	1	1	4	2	1	4		2	60	0	0	1	0	1	0	0	1	0	0	0	1	0	0	1	0	0	0	0	0	0	1	1	57.1	144.4	27.38	88.8	0						0	0	0	0
42911	1	38	3	1	1	1	6	4	6		1	71	1	0	0	0	1	0	0	1	0	1	0	0	0	1	0	0	0	0	0	0	0	0	0	54.3	162.3	20.61	74	0	0					0	0	1	1
42912	1	46	2	4	0	3	1	4	7		1	72	0	1	0	0	0	1	0	0	1	0	1	0	0	1	0	0	0	0	0	0	1	1	1	76.9	163.4	28.8	96.2	1	1	3				1	0	0	0
42914	1	43	1	1	1	1	1	3	8		2	70	0	1	0	0	0	0	1	1	0	1	0	0	0	1	0	0	0	0	0	0	0	0	0	80.9	174.6	26.54	95.5	1	0					0	1	0	0
42918	0	60	1	1	1	1	1	5	3		1	66	0	0	1	0	0	0	1	1	0	1	0	0	0	1	0	0	0	0	0	0	1	1	1	80.4	157.2	32.54	106.3	0						0	0	0	0
42919	0	20	1	1	1	3	6	7	12	1	1	66	1	0	0	0	0	0	1	1	0	0	1	0	0	1	0	0	0	0	0	0	0	0	0	57.8	159.3	22.78	89	1	1	3				0	0	0	0
42920	1	80	3	1	1	5	1	2	6		2	66	0	0	1	0	1	0	0	1	0	0	0	0	1	1	0	0	0	0	0	0	0	4	1	70.1	169.7	24.34	96.5	0						0	0	0	0
42922	1	70	2	1	1	3	2	1	7		1	71	0	0	1	0	0	1	0	1	0	0	1	0	0	0	1	0	0	0	0	0	1	1	1	83.5	169.1	29.2	105.2	1	5	3				0	0	0	0
42923	0	37	1	1	1	3	1	4	8	0	2	66	1	0	0	0	0	0	1	1	0	0	1	0	0	1	0	0	0	0	0	1	1	0	0	99.7	164.7	36.75	118	1	6	2				0	0	0	1
42927	0	61	1	1	1	4	2	2	13		1	71	0	0	1	0	0	0	1	1	0	0	0	1	0	0	1	0	0	0	0	0	0	2	1	57.2	154.3	24.03	88.2	1	0					1	0	0	0
42932	0	42	3	5	0	5	1	2	15	0	2	65	0	1	0	0	1	0	0	0	1	0	0	0	1	1	0	0	0	0	0	0	0	2	1	57.4	157.4	23.17	72	1	1	1				0	1	0	0
42935	0	59	3	1	1	5	1	3	15		2	73	0	1	0	0	1	0	0	1	0	0	0	0	1	1	0	0	0	0	0	0	0	3	1	75.4	163.2	28.31	101	1	2	1				0	0	0	0
42937	1	22	1	1	1	3	5	7	8		1	63	1	0	0	0	0	0	1	1	0	0	1	0	0	0	0	1	0	0	0	0	0	0	0	106.4	181.6	32.26	108.5	1	1	2				0	1	0	0
42939	1	26	4	5	1	3	1	5	7		1	72	1	0	0	1	0	0	0	1	0	0	1	0	0	1	0	0	0	0	0	0	0	1	1	101.3	170.3	34.93	111.5	0						1	0	0	0
42940	0	71	3	1	1	1	2	1	2		1	61	0	0	1	0	1	0	0	1	0	1	0	0	0	0	1	0	0	0	0	0	1	3	1	71.8	169.4	25.02	98.6	1	1	1				1	0	0	0
42941	0	70	3	1	1	3	1	2	4		1	61	0	0	1	0	1	0	0	1	0	0	1	0	0	1	0	0	0	0	0	0	1	6	1	75.3	163	28.34	99	0						0	0	0	0
42946	1	67	4	1	1	3	2	6	9		2	59	0	0	1	1	0	0	0	1	0	0	1	0	0	0	1	0	0	0	0	0	0	0	0	56.9	161.4	21.84	92	1	0					0	0	0	0
42947	1	66	3	5	0	1	1	2	14		2	69	0	0	1	0	1	0	0	0	1	1	0	0	0	1	0	0	0	0	0	0	0	1	1	65.9	176.7	21.11	89	1	5	3				0	0	0	0
42948	1	41	3	1	1	4	5	2	10		1	63	0	1	0	0	1	0	0	1	0	0	0	1	0	0	0	1	0	0	0	1	1	0	0	99.7	174	32.93	102.8	1	1	1				0	1	0	0
42949	0	60	3	1	1	4	1	2	14		1	67	0	0	1	0	1	0	0	1	0	0	0	1	0	1	0	0	0	0	0	0	1	5	1	72.7	159.2	28.68	98	1	1	1				0	0	0	0
42950	0	40	3	1	1	4	1	4	15	0	2	66	0	1	0	0	1	0	0	1	0	0	0	1	0	1	0	0	0	0	0	0	1	1	1	94.9	161.8	36.25	108.9							0	0	0	0
42953	0	31	3	1	1	5	5	2	14	0	2	61	1	0	0	0	1	0	0	1	0	0	0	0	1	0	0	1	0	0	0	0	1	7	1	76.8	177.3	24.43	90.5	1	2	3				1	1	0	0
42958	1	37	4	1	1	4	1	5	8		2	74	1	0	0	1	0	0	0	1	0	0	0	1	0	1	0	0	0	0	0	0	0	0	0	90.2	176.5	28.95	103.5	1	3	2				1	0	0	0
42960	0	59	3	1	1	3	1	2	10		1	60	0	1	0	0	1	0	0	1	0	0	1	0	0	1	0	0	0	0	0	0	1	3	1	66.8	164.3	24.75	94.4	1	1	1				0	0	0	0
42961	0	80	3	1	1	1	2	4	9		2	60	0	0	1	0	1	0	0	1	0	1	0	0	0	0	1	0	0	0	0	0	1	0	0	70.7	154.1	29.77	101.5	0						0	0	0	0
42969	1	34	3	1	1	5	1	5	3		1	69	1	0	0	0	1	0	0	1	0	0	0	0	1	1	0	0	0	0	0	0	0	0	0	101.1	177.3	32.16	112.7	1	0					0	1	0	0
42973	0	37	3	1	1	3	1	4	14	0	2	59	1	0	0	0	1	0	0	1	0	0	1	0	0	1	0	0	0	0	0	0	1	3	1	63.5	162.8	23.96	79.6	1	1	4				0	0	0	0
42974	1	37	3	1	1	1	1	3	3		2	59	1	0	0	0	1	0	0	1	0	1	0	0	0	1	0	0	0	0	0	0	0	0	0	101.3	183.4	30.12	115.5	1	7	1				0	0	0	1
42975	1	80	3	1	1	3	2	4	9		1	63	0	0	1	0	1	0	0	1	0	0	1	0	0	0	1	0	0	0	0	0	0	4	1	66.9	161.1	25.78	99.8	1	0					0	0	0	0
42977	0	38	2	4	1	3	1	6	6	0	2	61	1	0	0	0	0	1	0	1	0	0	1	0	0	1	0	0	0	0	0	0	0	0	0	64.3	155.7	26.52	87	1	1	1				0	0	0	0
42978	1	79	3	1	1	1	1	2	4		1	67	0	0	1	0	1	0	0	1	0	1	0	0	0	1	0	0	0	0	0	0	0	1	1	89.5	184.3	26.35	112.8	0						0	0	0	0
42979	1	44	1	2	0	1	1	4	6		1	71	0	1	0	0	0	0	1	0	1	1	0	0	0	1	0	0	0	0	0	0	1	0	0	90.7	179.9	28.02	108.5	1	1	3				1	0	0	0
42981	0	65	1	1	1	1	1	2	12		1	71	0	0	1	0	0	0	1	1	0	1	0	0	0	1	0	0	0	0	0	0	1	2	1	71	157.5	28.62	96.2	1	1	1				0	0	0	0
42982	1	58	3	1	1	4	1	2	14		1	60	0	1	0	0	1	0	0	1	0	0	0	1	0	1	0	0	0	0	0	0	0	4	1	75.1	177	23.97	82	1	4	1				1	1	0	0
42984	1	28	1	2	0	1	6	4	3		1	69	1	0	0	0	0	0	1	0	1	1	0	0	0	1	0	0	0	0	0	0	0	0	0	73	169.5	25.41	81	1	0					1	1	0	0
42985	1	63	3	1	1	1	1	2	3		1	59	0	0	1	0	1	0	0	1	0	1	0	0	0	1	0	0	0	0	0	1	1	0	0	85.3	182	25.75	121	0						0	0	1	0
42986	0	32	4	5	1	4	6	6	7	0	2	74	1	0	0	1	0	0	0	1	0	0	0	1	0	1	0	0	0	0	0	0	1	0	0	72.5	156.1	29.75	88.2							0	1	0	0
42987	0	61	3	1	1	5	1	2	9		1	63	0	0	1	0	1	0	0	1	0	0	0	0	1	1	0	0	0	0	0	0	1	6	1	90.1	166.8	32.38	107.3	1	1	1				0	0	0	0
42991	0	30	1	2	0	1	2	4	7	1	2	71	1	0	0	0	0	0	1	0	1	1	0	0	0	0	1	0	0	0	0	1	0	0	0	89.1	157.1	36.1	103.7	1	2	4				1	0	0	0
42993	1	55	2	4	1	3	1	4	8		2	61	0	1	0	0	0	1	0	1	0	0	1	0	0	1	0	0	0	0	0	0	0	1	1	96.6	171.1	33	105.8	1	2	24				0	0	0	0
42997	1	32	3	1	1	3	2	2	5		1	60	1	0	0	0	1	0	0	1	0	0	1	0	0	0	1	0	0	0	0	0	0	0	0	79.9	189.8	22.18	82	1	1	4				1	1	1	0
43001	0	57	4	1	1	4	2	2	4		1	59	0	1	0	1	0	0	0	1	0	0	0	1	0	0	1	0	0	0	0	0	0	2	1	41	143.5	19.91	72.6	0						0	0	0	0
43004	0	64	3	5	1	1	1	2	5		1	60	0	0	1	0	1	0	0	1	0	1	0	0	0	1	0	0	0	0	0	0	1	2	1	97.8	158.5	38.93	118.6	1	6	2				0	0	0	0
43005	0	80	3	1	1	1	2	1	1		2	60	0	0	1	0	1	0	0	1	0	1	0	0	0	0	1	0	0	0	0	0	0	1	1	51.8	143.4	25.19	88.3	1	0					0	0	0	0
43007	1	47	1	4	1	5	1	5	15		1	73	0	1	0	0	0	0	1	1	0	0	0	0	1	1	0	0	0	0	0	0	1	3	1	65.9	166.6	23.74	87.4	0	4	4				0	1	0	0
43008	0	31	3	1	1	4	1	5	10	0	1	63	1	0	0	0	1	0	0	1	0	0	0	1	0	1	0	0	0	0	0	0	0	0	0	104.9	159.8	41.08	123.5							0	0	0	0
43015	1	80	3	1	1	3	5	1	5		1	61	0	0	1	0	1	0	0	1	0	0	1	0	0	0	0	1	0	0	0	0	1	2	1	80	178.9	25	96.2	9	6	1				1	0	0	0
43016	0	73	3	1	1	3	1	2	6		2	66	0	0	1	0	1	0	0	1	0	0	1	0	0	1	0	0	0	0	0	0	0	11	1	50.3	151.5	21.92	78.5	1	0					0	0	0	0
43018	0	68	1	2	0	1	5	3	3		2	67	0	0	1	0	0	0	1	0	1	1	0	0	0	0	0	1	0	0	0	0	1	1	1	74.6	146	35	104.7	0	0					1	0	0	0
43019	1	60	3	1	1	1	2	1	4		2	62	0	0	1	0	1	0	0	1	0	1	0	0	0	0	1	0	0	0	0	1	1	1	1	79.2	161.9	30.22	109.7	1	0					0	0	0	0
43020	0	80	3	1	1	1	2	2	77		1	70	0	0	1	0	1	0	0	1	0	1	0	0	0	0	1	0	0	0	0	0	1	1	1	81	153.6	34.33	106.5	1	4	1				0	0	0	0
43022	0	46	4	1	1	1	2	2	3		1	67	0	1	0	1	0	0	0	1	0	1	0	0	0	0	1	0	0	0	0	0	1	0	0	61.3	155.2	25.45	84	0	0					0	0	0	0
43023	0	61	1	1	1	3	1	2	10		1	60	0	0	1	0	0	0	1	1	0	0	1	0	0	1	0	0	0	0	0	0	1	0	0	72.4	151.1	31.71	106.2	0						0	0	0	0
43024	0	50	2	4	1	4	1	2	14		2	66	0	1	0	0	0	1	0	1	0	0	0	1	0	1	0	0	0	0	0	0	1	2	1	70.8	152.2	30.56	97.2	1	2	1				1	0	0	0
43025	0	80	3	1	1	4	2	2	3		1	63	0	0	1	0	1	0	0	1	0	0	0	1	0	0	1	0	0	0	0	0	0	7	1	62.6	157.9	25.11	93.5	1	7	1				0	0	0	0
43026	0	38	1	1	1	1	6	7	8	0	1	65	1	0	0	0	0	0	1	1	0	1	0	0	0	1	0	0	0	0	0	0	0	2	1	93.8	165.2	34.37	111	1	0					0	0	0	0
43029	1	80	2	4	1	5	1	2	6		1	72	0	0	1	0	0	1	0	1	0	0	0	0	1	1	0	0	0	0	0	0	1	9	1	59.6	147.8	27.28	97.7	1	2	1				0	0	0	0
43030	1	72	3	1	1	3	2	1	3		2	67	0	0	1	0	1	0	0	1	0	0	1	0	0	0	1	0	0	0	0	0	0	1	1	93.2	173.7	30.89	110.2	1	7	6				0	0	0	0
43031	0	80	1	1	1	1	2	2	8		2	70	0	0	1	0	0	0	1	1	0	1	0	0	0	0	1	0	0	0	0	0	0	0	0	43.7	149.7	19.5	67.4	0	2	1				0	0	0	0
43032	1	26	3	1	1	4	1	4	4		1	67	1	0	0	0	1	0	0	1	0	0	0	1	0	1	0	0	0	0	0	0	0	0	0	126.3	175.8	40.87	134.7	1	4	3				0	0	0	0
43036	0	56	4	1	1	4	2	4	7		1	64	0	1	0	1	0	0	0	1	0	0	0	1	0	0	1	0	0	0	0	0	1	1	1	169	161.5	64.8	143	0	0					0	0	0	0
43037	0	28	4	1	1	3	5	4	4	0	1	65	1	0	0	1	0	0	0	1	0	0	1	0	0	0	0	1	0	0	0	0	0	0	0	89.7	166	32.55	116.5	1	1	1				0	0	1	0
43041	0	32	3	1	1	1	5	4	6	0	1	71	1	0	0	0	1	0	0	1	0	1	0	0	0	0	0	1	0	0	0	0	1	0	0	83.5	170.4	28.76	101	1	2	2				1	0	1	1
43044	0	28	3	1	1	5	1	3	10	0	2	63	1	0	0	0	1	0	0	1	0	0	0	0	1	1	0	0	0	0	0	0	1	1	1	65.2	166.7	23.46	82.9	1	2	3				0	0	0	0
43047	0	71	1	1	1	3	2	2	99		1	59	0	0	1	0	0	0	1	1	0	0	1	0	0	0	1	0	0	0	0	1	1	1	1	63.4	169.2	22.15	90	0	0					0	0	0	0
43049	0	73	4	1	1	1	2	1	3		2	64	0	0	1	1	0	0	0	1	0	1	0	0	0	0	1	0	0	0	0	0	0	0	0	109.2	164.7	40.26	119.8	0						0	0	0	0
43050	0	44	4	1	1	3	1	2	8	0	1	59	0	1	0	1	0	0	0	1	0	0	1	0	0	1	0	0	0	0	0	0	1	0	0	73.7	163.2	27.67	91							0	1	0	0
43051	0	46	4	1	1	1	5	5	12		2	64	0	1	0	1	0	0	0	1	0	1	0	0	0	0	0	1	0	0	0	0	1	0	0	89.9	157.5	36.24	112.1	1	1	6				0	0	0	0
43053	1	46	1	2	0	5	5	2	7		1	70	0	1	0	0	0	0	1	0	1	0	0	0	1	0	0	1	0	0	0	0	0	1	1	83.5	168.6	29.37	95.7							0	1	0	0
43056	0	37	1	2	0	1	1	7	6	0	1	65	1	0	0	0	0	0	1	0	1	1	0	0	0	1	0	0	0	0	0	0	1	0	0	72.9	158.4	29.05	92.9	0						0	0	0	0
43060	1	39	3	1	1	5	2	2	15		2	69	1	0	0	0	1	0	0	1	0	0	0	0	1	0	1	0	0	0	0	0	0	0	0	85.4	183.8	25.28	88.9	1	1	4				0	1	0	0
43062	1	44	3	5	0	5	1	2	15		2	65	0	1	0	0	1	0	0	0	1	0	0	0	1	1	0	0	0	0	0	0	0	1	1	77.6	173.1	25.9	93.3	1	3	2				0	1	0	0
43064	0	33	3	1	1	4	1	3	3	3	1	64	1	0	0	0	1	0	0	1	0	0	0	1	0	1	0	0	0	0	0	0	0	0	0	69.7	161.7	26.66								0	0	0	0
43065	0	33	1	1	1	4	5	2	15	0	1	65	1	0	0	0	0	0	1	1	0	0	0	1	0	0	0	1	0	0	0	0	1	0	0	69.2	156.6	28.22	82.5	0	1	2				0	0	0	0
43067	0	30	1	1	1	4	5	4	14	0	2	65	1	0	0	0	0	0	1	1	0	0	0	1	0	0	0	1	0	0	0	0	1	8	1	75.4	164.9	27.73	94.5	1	2	4				0	0	0	0
43071	1	40	2	4	1	1	6	6	10		2	62	0	1	0	0	0	1	0	1	0	1	0	0	0	1	0	0	0	0	0	0	1	0	0	80.6	164.9	29.64	102.4	1	2	6				0	1	0	0
43073	1	75	3	1	1	3	1	2	5		2	61	0	0	1	0	1	0	0	1	0	0	1	0	0	1	0	0	0	0	0	0	0	2	1	78.4	172.9	26.23	101.7	1	1	6				0	0	0	0
43074	1	43	3	1	1	4	1	4	7		1	67	0	1	0	0	1	0	0	1	0	0	0	1	0	1	0	0	0	0	0	0	1	1	1	69.6	170.2	24.03	90.5	1	7	6				1	0	0	0
43077	0	62	1	2	1	1	2	2	3		1	71	0	0	1	0	0	0	1	1	0	1	0	0	0	0	1	0	0	0	0	0	1	3	1	72.5	150	32.22		1	3	1				0	0	0	0
43078	1	44	3	1	1	3	1	2	14		2	60	0	1	0	0	1	0	0	1	0	0	1	0	0	1	0	0	0	0	0	0	0	0	0	93.3	182.9	27.89	111.1	1	2	1				0	0	0	0
43079	1	68	3	1	1	5	2	1	8		1	63	0	0	1	0	1	0	0	1	0	0	0	0	1	0	1	0	0	0	0	0	0	1	1	84.5	176	27.28	103.7	1	6	1				0	1	0	0
43080	0	80	3	1	1	5	1	2	6		1	59	0	0	1	0	1	0	0	1	0	0	0	0	1	1	0	0	0	0	0	0	0	4	1	53	153.9	22.38	78.4							0	0	0	0
43084	1	68	3	1	1	3	5	4	7		2	60	0	0	1	0	1	0	0	1	0	0	1	0	0	0	0	1	0	0	0	0	1	0	0	85.7	163.5	32.06	114.5	1	0					0	0	0	1
43085	1	73	4	1	1	1	1	2	7		2	67	0	0	1	1	0	0	0	1	0	1	0	0	0	1	0	0	0	0	0	0	1	1	1	96.9	179.6	30.04	106.7							1	0	0	0
43086	0	42	3	1	1	5	1	4	15	0	1	69	0	1	0	0	1	0	0	1	0	0	0	0	1	1	0	0	0	0	0	0	1	1	1	69.9	167.5	24.91	90.6	1	2	2				0	1	0	0
43087	0	39	1	4	1	5	1	5	15	0	1	73	1	0	0	0	0	0	1	1	0	0	0	0	1	1	0	0	0	0	0	0	1	7	1	68	157.4	27.45	83	1	3	3				0	1	0	0
43089	0	29	1	1	1	5	1	4	10	1	2	67	1	0	0	0	0	0	1	1	0	0	0	0	1	1	0	0	0	0	0	0	0	1	1	59.9	153.1	25.56	97.1	0	1	1				0	0	0	0
43091	0	47	1	2	0	4	1	4	6		1	65	0	1	0	0	0	0	1	0	1	0	0	1	0	1	0	0	0	0	0	0	1	0	0	85.1	163.3	31.91	102.6	0						0	0	0	0
43092	0	48	1	5	1	4	2	3	3		1	62	0	1	0	0	0	0	1	1	0	0	0	1	0	0	1	0	0	0	0	0	1	4	1	89.6	169.7	31.11	100.7	1	7	1				0	0	0	1
43093	0	57	1	2	0	3	1	4	12		2	70	0	1	0	0	0	0	1	0	1	0	1	0	0	1	0	0	0	0	0	0	1	0	0	79.2	155.3	32.84	106	0						0	0	0	0
43095	1	33	1	1	1	4	6	3	14		1	71	1	0	0	0	0	0	1	1	0	0	0	1	0	1	0	0	0	0	0	0	0	1	1	88	182.9	26.31	93.1	1	2	6				1	1	0	0
43096	1	50	3	5	1	4	1	2	15		2	69	0	1	0	0	1	0	0	1	0	0	0	1	0	1	0	0	0	0	0	0	1	4	1	69.1	167.4	24.66	89	1	5	2				1	0	0	0
43099	1	70	3	1	1	1	1	2	6		1	64	0	0	1	0	1	0	0	1	0	1	0	0	0	1	0	0	0	0	0	1	0	0	0	82.1	172.7	27.53	109.5	0	0					0	0	0	0
43100	1	38	3	1	1	1	6	2	5		2	59	1	0	0	0	1	0	0	1	0	1	0	0	0	1	0	0	0	0	0	0	0	0	0	90.6	172	30.62	108.4	1	0					0	0	0	0
43106	1	46	3	1	1	1	1	3	1		2	59	0	1	0	0	1	0	0	1	0	1	0	0	0	1	0	0	0	0	0	0	0	0	0	100.7	181	30.74	113.4	0	0					0	0	0	0
43111	1	62	2	4	0	1	1	3	4		1	62	0	0	1	0	0	1	0	0	1	1	0	0	0	1	0	0	0	0	0	0	0	0	0	78.9	152.3	34.02	108.7	0	0					0	1	0	0
43112	1	23	3	1	1	1	6	3	6		1	67	1	0	0	0	1	0	0	1	0	1	0	0	0	1	0	0	0	0	0	0	0	0	0	78.3	184.7	22.95	87	1	2	12				1	0	0	0
43114	1	24	3	1	1	4	5	7	6		2	60	1	0	0	0	1	0	0	1	0	0	0	1	0	0	0	1	0	0	0	0	0	0	0	131.5	187.9	37.25	124.5	1	2	4				0	0	0	0
43115	0	80	3	1	1	5	2	1	10		1	63	0	0	1	0	1	0	0	1	0	0	0	0	1	0	1	0	0	0	0	0	1	7	1	61.5	162.9	23.18	82	1	0					0	0	0	0
43116	0	35	3	1	1	3	5	3	6	0	2	62	1	0	0	0	1	0	0	1	0	0	1	0	0	0	0	1	0	0	0	0	1	1	1	52	154.7	21.73	71.2	1	2	4				1	1	0	0
43117	0	33	3	1	1	5	1	4	15	0	2	69	1	0	0	0	1	0	0	1	0	0	0	0	1	1	0	0	0	0	0	0	1	1	1	58.9	172.9	19.7	72.7							1	1	0	0
43119	1	39	3	1	1	3	1	3	15		1	61	1	0	0	0	1	0	0	1	0	0	1	0	0	1	0	0	0	0	0	0	0	0	0	118.2	175.9	38.2	118.9	1	0					1	0	0	0
43124	0	46	3	1	1	1	2	1	3		2	68	0	1	0	0	1	0	0	1	0	1	0	0	0	0	1	0	0	0	0	0	0	0	0	144.5	180.4	44.4	119.8	0						0	0	0	0
43127	0	53	4	1	1	4	1	4	5		1	63	0	1	0	1	0	0	0	1	0	0	0	1	0	1	0	0	0	0	0	0	0	2	1	76.5	162.3	29.04	100.7	0						1	0	0	0
43128	1	61	4	1	1	3	2	4	8		1	64	0	0	1	1	0	0	0	1	0	0	1	0	0	0	1	0	0	0	0	0	0	0	0	65.3	178.2	20.56	80.9	1	3	4				0	0	0	0
43131	1	64	3	1	1	3	5	2	6		2	64	0	0	1	0	1	0	0	1	0	0	1	0	0	0	0	1	0	0	0	0	1	1	1	92.3	165	33.9	102.5	1	6	4				0	0	0	0
43133	1	46	3	1	1	4	1	2	6		1	67	0	1	0	0	1	0	0	1	0	0	0	1	0	1	0	0	0	0	0	0	1	0	0	99.8	187.3	28.45	105.6	1	1	2				1	0	0	0
43134	0	38	4	1	1	4	1	5	14	0	2	60	1	0	0	1	0	0	0	1	0	0	0	1	0	1	0	0	0	0	0	0	0	0	0	63	160.2	24.55	80.7	1	4	2				0	1	0	0
43138	1	46	4	1	1	5	2	3	1		1	64	0	1	0	1	0	0	0	1	0	0	0	0	1	0	1	0	0	0	0	0	0	0	0	65.3	160.5	25.35	87.3	1	3	1				0	0	0	1
43139	0	21	1	2	0	3	5	5	7	0	2	70	1	0	0	0	0	0	1	0	1	0	1	0	0	0	0	1	0	0	0	0	0	0	0	80.9	160.9	31.25	106	0						0	0	0	0
43140	1	41	3	1	1	3	1	2	8		2	61	0	1	0	0	1	0	0	1	0	0	1	0	0	1	0	0	0	0	0	0	1	1	1	136.6	184.2	40.26	137.3	0	0					0	0	0	0
43142	1	48	1	2	1	1	1	4	8		2	66	0	1	0	0	0	0	1	1	0	1	0	0	0	1	0	0	0	0	0	0	1	0	0	92.7	176.1	29.89	101.7	1	0					0	1	0	0
43144	1	26	3	1	1	4	5	6	6		2	72	1	0	0	0	1	0	0	1	0	0	0	1	0	0	0	1	0	0	0	0	0	1	1	72.3	174.7	23.69	94.4	1	3	2				1	0	0	1
43151	1	50	4	1	1	3	2	1	9		1	68	0	1	0	1	0	0	0	1	0	0	1	0	0	0	1	0	0	0	0	1	0	1	1	83	176.2	26.73	89.5	1	3	6				1	0	0	0
43153	1	64	4	1	1	1	5	2	5		2	65	0	0	1	1	0	0	0	1	0	1	0	0	0	0	0	1	0	0	0	0	0	0	0	92.1	169.7	31.98	112.8	1	1	4				0	0	1	0
43154	0	52	2	4	1	1	2	3	1		2	69	0	1	0	0	0	1	0	1	0	1	0	0	0	0	1	0	0	0	0	0	0	0	0	61.7	164.9	22.69		1	999	1				0	0	1	0
43157	0	20	1	1	1	4	1	5	6	0	2	61	1	0	0	0	0	0	1	1	0	0	0	1	0	1	0	0	0	0	0	0	0	0	0	90.1	158.5	35.86	112.8	1	2	6				0	0	0	0
43162	0	20	1	2	0	1	5	5	4	0	1	62	1	0	0	0	0	0	1	0	1	1	0	0	0	0	0	1	0	0	0	0	0	0	0	67.3	152	29.13	96.7	0	0					0	1	0	0
43165	0	49	3	1	1	3	5	3	5		2	61	0	1	0	0	1	0	0	1	0	0	1	0	0	0	0	1	0	0	0	0	1	0	0	70.7	168	25.05	87.8	1	1	7				1	0	0	1
43166	1	54	3	1	1	5	1	2	15		2	65	0	1	0	0	1	0	0	1	0	0	0	0	1	1	0	0	0	0	0	0	1	0	0	88.1	172	29.78	104.5	1	4	2				0	0	0	0
43167	0	38	3	1	1	5	1	2	6	0	1	60	1	0	0	0	1	0	0	1	0	0	0	0	1	1	0	0	0	0	0	0	0	4	1	59.6	162.5	22.57	85	1	2	2				0	1	0	0
43168	1	78	1	1	1	1	1	3	5		1	66	0	0	1	0	0	0	1	1	0	1	0	0	0	1	0	0	0	0	0	0	1	2	1	90.2	171.2	30.78	111.5	1	1	1				0	0	0	0
43169	1	52	3	1	1	4	1	2	8		1	69	0	1	0	0	1	0	0	1	0	0	0	1	0	1	0	0	0	0	0	0	0	2	1	72.4	179	22.6	88.4	1	3	4				0	0	0	0
43170	1	50	3	1	1	5	1	4	15		2	71	0	1	0	0	1	0	0	1	0	0	0	0	1	1	0	0	0	0	0	0	0	0	0	99	184.1	29.21	104.8	1	2	4				0	0	0	0
43172	1	48	3	1	1	5	1	3	15		2	68	0	1	0	0	1	0	0	1	0	0	0	0	1	1	0	0	0	0	0	0	0	0	0	102.9	188.6	28.93	97.8	1	2	4				0	1	0	0
43173	1	34	3	1	1	9	5	2	12		2	67	1	0	0	0	1	0	0	1	0	0	0	0	0	0	0	1	0	0	0	0	0	0	0	112.5	192.1	30.49	119.5	1	2	2				0	1	0	0
43174	1	49	1	5	1	4	1	5	15		1	70	0	1	0	0	0	0	1	1	0	0	0	1	0	1	0	0	0	0	0	0	1	2	1	89.8	171.8	30.42	106.2	0	1	3				1	0	0	0
43175	1	39	1	2	0	1	1	5	8		1	65	1	0	0	0	0	0	1	0	1	1	0	0	0	1	0	0	0	0	0	0	1	0	0	84.3	174.3	27.75	99	1	20	3				0	1	0	0
43176	0	36	3	1	1	5	1	4	14	0	2	59	1	0	0	0	1	0	0	1	0	0	0	0	1	1	0	0	0	0	0	0	1	0	0	84.2	160.9	32.52	98.8	0						1	0	0	0
43177	1	36	3	1	1	5	1	5	7		2	60	1	0	0	0	1	0	0	1	0	0	0	0	1	1	0	0	0	0	0	0	1	6	1	78.9	172.7	26.45	88	0	0					0	1	0	0
43180	0	64	4	1	1	4	2	4	15		1	68	0	0	1	1	0	0	0	1	0	0	0	1	0	0	1	0	0	0	0	0	1	1	1	94.7	163	35.64	104.6	0						0	0	0	0
43185	1	77	3	1	1	5	5	1	7		2	69	0	0	1	0	1	0	0	1	0	0	0	0	1	0	0	1	0	0	0	0	0	1	1	59.3	169.7	20.59	87.4	1	7	5				0	0	0	0
43186	1	67	3	1	1	4	1	2	6		2	64	0	0	1	0	1	0	0	1	0	0	0	1	0	1	0	0	0	0	0	1	1	7	1	103.1	177.5	32.72	121.5	1	40	3				1	0	0	0
43187	1	80	3	1	1	5	2	1	9		2	60	0	0	1	0	1	0	0	1	0	0	0	0	1	0	1	0	0	0	0	0	1	0	0	80.5	177.2	25.64	97	1	4	1				0	1	0	0
43189	1	48	3	1	1	5	6	2	15		1	69	0	1	0	0	1	0	0	1	0	0	0	0	1	1	0	0	0	0	0	0	0	0	0	89.6	177	28.6	98.6	1	7	2				0	0	0	0
43190	1	53	1	2	0	1	1	5	8		2	70	0	1	0	0	0	0	1	0	1	1	0	0	0	1	0	0	0	0	0	0	1	1	1	71.2	168.4	25.11	96	1	7	2				0	0	0	0
43191	0	56	2	4	0	1	2	6	12		1	72	0	1	0	0	0	1	0	0	1	1	0	0	0	0	1	0	0	0	0	0	0	0	0	62	156.4	25.35	88.8	1	1	2				0	0	0	0
43193	0	28	3	1	1	5	1	3	14	0	2	62	1	0	0	0	1	0	0	1	0	0	0	0	1	1	0	0	0	0	0	1	1	0	0	120.3	165.4	43.97	136.4	1	3	1				1	0	0	0
43195	0	52	4	1	1	5	5	3	6		2	71	0	1	0	1	0	0	0	1	0	0	0	0	1	0	0	1	0	0	0	0	1	1	1	63.4	162.2	24.1	94.1							0	0	0	0
43198	1	24	3	1	1	4	5	2	7		2	59	1	0	0	0	1	0	0	1	0	0	0	1	0	0	0	1	0	0	0	0	1	0	0	80.1	182.2	24.13	90.5	1	4	6				0	1	0	0
43199	0	22	1	1	1	1	2	2	3	1	2	66	1	0	0	0	0	0	1	1	0	1	0	0	0	0	1	0	0	0	0	0	0	0	0	43.8	152.8	18.76	70	1	1	5				0	0	0	0
43202	0	34	3	1	1	1	6	2	5	3	2	59	1	0	0	0	1	0	0	1	0	1	0	0	0	1	0	0	0	0	0	0	0	0	0	80.1	163.3	30.04	99.1	1	12	1				1	0	0	0
43204	0	80	1	2	0	1	2	1	13		1	71	0	0	1	0	0	0	1	0	1	1	0	0	0	0	1	0	0	0	0	0	0	0	0	58.4	153.9	24.66	93.9	1	0					0	0	0	0
43205	0	24	1	1	1	4	5	1	5	0	1	66	1	0	0	0	0	0	1	1	0	0	0	1	0	0	0	1	0	0	0	0	1	0	0	82.2	163.8	30.64	107	1	1	4				0	1	0	0
43210	1	71	1	1	1	3	1	2	8		2	71	0	0	1	0	0	0	1	1	0	0	1	0	0	1	0	0	0	0	0	0	0	5	1	69.7	167.3	24.9	97.5	1	0					0	0	0	0
43211	0	80	3	1	1	1	5	1	2		2	64	0	0	1	0	1	0	0	1	0	1	0	0	0	0	0	1	0	0	0	0	0	0	0	60.9	152.1	26.32								0	0	0	0
43214	0	54	3	1	1	5	1	2	10		1	59	0	1	0	0	1	0	0	1	0	0	0	0	1	1	0	0	0	0	0	0	1	4	1	103	166.5	37.15	119.6	1	5	1				0	0	0	0
43215	0	31	4	1	1	1	6	4	6	0	1	74	1	0	0	1	0	0	0	1	0	1	0	0	0	1	0	0	0	0	0	0	1	1	1	98	167.1	35.1	107.1	1	1	2				0	1	0	0
43216	1	48	2	4	0	3	1	3	5		1	72	0	1	0	0	0	1	0	0	1	0	1	0	0	1	0	0	0	0	0	0	0	1	1	76.3	174.9	24.94	96.5	1	1	1				0	0	0	0
43221	1	34	3	1	1	1	1	3	2		2	59	1	0	0	0	1	0	0	1	0	1	0	0	0	1	0	0	0	0	0	0	0	0	0	77.4	176.5	24.85	91.4	1	1	1				0	0	0	0
43224	0	42	3	1	1	5	1	2	8	0	2	61	0	1	0	0	1	0	0	1	0	0	0	0	1	1	0	0	0	0	0	0	1	1	1	104.2	176.6	33.41	114.9	0	0					0	0	0	0
43227	1	39	4	1	1	4	1	4	15		1	68	1	0	0	1	0	0	0	1	0	0	0	1	0	1	0	0	0	0	0	1	1	1	1	138.1	187.8	39.16	127	1	1	2				0	1	0	0
43229	1	53	1	1	1	5	1	5	7		1	67	0	1	0	0	0	0	1	1	0	0	0	0	1	1	0	0	0	0	0	0	0	2	1	79.4	167.6	28.27	99.6	1	2	2				1	0	0	0
43230	0	29	3	1	1	3	2	4	14	0	2	61	1	0	0	0	1	0	0	1	0	0	1	0	0	0	1	0	0	0	0	0	1	2	1	45.2	152.6	19.41	71	0	2	1				1	0	0	0
43232	1	46	3	1	1	5	1	4	15		2	68	0	1	0	0	1	0	0	1	0	0	0	0	1	1	0	0	0	0	0	0	1	1	1	81.1	177.8	25.65	96	1	12	1				0	1	0	0
43233	1	40	1	1	1	4	2	2	9		2	65	0	1	0	0	0	0	1	1	0	0	0	1	0	0	1	0	0	0	0	0	0	0	0	77.8	165.7	28.34	98.8	1	1	8				1	0	0	0
43234	1	44	4	1	1	3	2	1	1		2	67	0	1	0	1	0	0	0	1	0	0	1	0	0	0	1	0	0	0	0	0	1	0	0	87.5	170.1	30.24	100.5	1	3	5				0	0	0	0
43235	1	66	1	1	1	4	1	2	8		2	72	0	0	1	0	0	0	1	1	0	0	0	1	0	1	0	0	0	0	0	0	1	0	0	95.8	171.8	32.46	107	1	5	1				0	0	0	0
43237	1	68	3	1	1	3	6	2	8		2	63	0	0	1	0	1	0	0	1	0	0	1	0	0	1	0	0	0	0	0	0	1	2	1	79.4	184.4	23.35	90.2	1	3	2				0	0	0	0
43238	1	48	3	1	1	1	2	3	4		1	67	0	1	0	0	1	0	0	1	0	1	0	0	0	0	1	0	0	0	0	0	1	0	0	76	172.5	25.54	101.8	1	1	12				0	0	0	0
43240	0	72	2	4	1	1	2	2	8		1	62	0	0	1	0	0	1	0	1	0	1	0	0	0	0	1	0	0	0	0	0	1	0	0	79.4	155.6	32.79	108	0	0					1	0	0	0
43241	0	47	1	2	1	4	1	4	12		2	70	0	1	0	0	0	0	1	1	0	0	0	1	0	1	0	0	0	0	0	0	0	0	0	51.5	156	21.16	75	0	3	1				0	0	0	0
43242	1	53	3	1	1	1	5	3	7		1	68	0	1	0	0	1	0	0	1	0	1	0	0	0	0	0	1	0	0	0	0	0	0	0	66.6	175.2	21.7	85.8	0	0					0	0	0	0
43243	1	57	3	1	1	5	1	2	10		1	67	0	1	0	0	1	0	0	1	0	0	0	0	1	1	0	0	0	0	0	0	1	1	1	99.3	173	33.18	117.4	0	2	1				1	0	0	0
43244	0	77	4	1	1	1	2	1	77		2	67	0	0	1	1	0	0	0	1	0	1	0	0	0	0	1	0	0	0	0	0	1	0	0	75.8	157.5	30.56	99.1	0	0					0	0	0	0
43245	1	62	3	1	1	1	1	2	4		2	59	0	0	1	0	1	0	0	1	0	1	0	0	0	1	0	0	0	0	0	0	1	1	1	115.6	172.1	39.03	126.1	1	0					0	0	0	1
43246	0	21	4	1	1	4	6	3	12	1	1	64	1	0	0	1	0	0	0	1	0	0	0	1	0	1	0	0	0	0	0	0	0	1	1	68.1	162.6	25.76	96.9	1	16	2				0	0	0	0
43247	1	52	1	1	1	3	6	2	5		1	71	0	1	0	0	0	0	1	1	0	0	1	0	0	1	0	0	0	0	0	0	0	0	0	57.4	165.1	21.06	77.4	1	5	1				0	0	0	1
43248	0	24	4	1	1	4	5	7	13	0	2	71	1	0	0	1	0	0	0	1	0	0	0	1	0	0	0	1	0	0	0	0	1	1	1	82.8	170.3	28.55	85.7							1	0	0	0
43250	1	20	4	1	1	3	5	3			1	64	1	0	0	1	0	0	0	1	0	0	1	0	0	0	0	1	0	0	0	0	1	0	0	72.9	186.9	20.87	78.2	1	2	1				1	1
43251	0	67	3	1	1	3	1	3	6		1	67	0	0	1	0	1	0	0	1	0	0	1	0	0	1	0	0	0	0	0	0	1	0	0	74.9	162.4	28.4	100.8	0						0	0	0	0
43252	0	31	1	1	1	5	1	4	14	1	2	73	1	0	0	0	0	0	1	1	0	0	0	0	1	1	0	0	0	0	0	0	0	2	1	96	166.5	34.63	120.6	0						0	1	0	0
43254	1	71	3	1	1	4	1	2	7		2	60	0	0	1	0	1	0	0	1	0	0	0	1	0	1	0	0	0	0	0	0	0	0	0	73.1	175.3	23.79	99.9	1	7	2				0	0	0	0
43256	0	36	2	4	0	1	2	6	5	0	1	62	1	0	0	0	0	1	0	0	1	1	0	0	0	0	1	0	0	0	0	0	0	0	0	61.4	149.9	27.33	87.8	0	3	3				0	0	0	0
43259	0	53	1	1	1	1	1	7	4		1	66	0	1	0	0	0	0	1	1	0	1	0	0	0	1	0	0	0	0	0	1	1	0	0	71	149.9	31.6	101	0						0	0	0	1
43261	1	62	4	1	1	4	1	3	10		2	63	0	0	1	1	0	0	0	1	0	0	0	1	0	1	0	0	0	0	0	1	0	2	1	90	172.8	30.14	122.6	0						0	0	0	0
43263	0	27	2	1	1	5	5	2	8	0	2	69	1	0	0	0	0	1	0	1	0	0	0	0	1	0	0	1	0	0	0	0	0	2	1	50.2	159.8	19.66	74.3	1	2	1				0	0	0	0
43264	0	46	2	4	0	5	1	3	14		1	68	0	1	0	0	0	1	0	0	1	0	0	0	1	1	0	0	0	0	0	0	1	1	1	70.2	163.7	26.2	88.7	1	4	2				0	0	0	0
43268	0	70	1	2	1	1	2	2	1		2	65	0	0	1	0	0	0	1	1	0	1	0	0	0	0	1	0	0	0	0	0	0	2	1	72.3	169.4	25.19	89.7	1	0					0	0	1	0
43269	0	65	3	1	1	3	2	3	5		2	69	0	0	1	0	1	0	0	1	0	0	1	0	0	0	1	0	0	0	0	0	1	0	0	101.3	166	36.76	124	1	0					1	0	1	0
43271	0	53	3	1	1	4	2	1	2		1	61	0	1	0	0	1	0	0	1	0	0	0	1	0	0	1	0	0	0	0	0	0	2	1	122.3	162.9	46.09	131.5	1	1	3				0	0	1	0
43273	0	28	4	1	1	4	1	4	8	0	1	68	1	0	0	1	0	0	0	1	0	0	0	1	0	1	0	0	0	0	0	0	1	0	0	110.7	170.6	38.04	126.2	1	2	2				0	0	0	0
43275	1	68	4	1	1	4	1	7	8		1	61	0	0	1	1	0	0	0	1	0	0	0	1	0	1	0	0	0	0	0	0	0	1	1	78.6	167	28.18	99.5	1	0					0	0	0	0
43277	1	28	3	1	1	4	1	3	14		2	64	1	0	0	0	1	0	0	1	0	0	0	1	0	1	0	0	0	0	0	0	1	1	1	80.6	188.7	22.64	82.7	1	2	2				1	1	0	0
43280	0	45	3	1	1	5	1	3	15		1	61	0	1	0	0	1	0	0	1	0	0	0	0	1	1	0	0	0	0	0	0	0	3	1	58.8	171.2	20.06	73.3	1	0					0	0	0	0
43281	1	46	3	1	1	4	1	4	7		2	60	0	1	0	0	1	0	0	1	0	0	0	1	0	1	0	0	0	0	0	1	0	0	0	97.3	179	30.37		0						0	0	0	0
43282	0	31	3	1	1	4	1	4	14	0	1	64	1	0	0	0	1	0	0	1	0	0	0	1	0	1	0	0	0	0	0	0	0	0	0	76.1	176	24.57	86.4	1	5	3				0	0	0	0
43283	1	53	1	2	1	1	1	7	12		2	71	0	1	0	0	0	0	1	1	0	1	0	0	0	1	0	0	0	0	0	0	0	1	1	71.5	168.1	25.3	92	0	0					0	0	0	0
43284	1	55	1	2	0	1	2	1	1		1	66	0	1	0	0	0	0	1	0	1	1	0	0	0	0	1	0	0	0	0	0	0	0	0	71.1	162.4	26.96	100.6	1	0					1	0	1	0
43285	1	24	3	5	0	3	1	2	8		1	69	1	0	0	0	1	0	0	0	1	0	1	0	0	1	0	0	0	0	0	0	1	0	0	116.3	179.5	36.1	109.5	1	1	2				1	0	0	0
43287	1	50	4	1	1	3	1	3	8		1	64	0	1	0	1	0	0	0	1	0	0	1	0	0	1	0	0	0	0	0	1	1	0	0	131.5	187.8	37.29								0	0	0	0
43290	0	51	2	4	0	1	2	7	5		2	61	0	1	0	0	0	1	0	0	1	1	0	0	0	0	1	0	0	0	0	0	0	0	0	93.6	157.9	37.54	115							0	0	0	0
43293	0	52	1	2	0	1	1	4	8		1	65	0	1	0	0	0	0	1	0	1	1	0	0	0	1	0	0	0	0	0	0	1	0	0	66.7	154	28.12	91.3	1	4	3				0	0	0	0
43294	0	63	1	1	1	4	1	2	12		1	71	0	0	1	0	0	0	1	1	0	0	0	1	0	1	0	0	0	0	0	0	1	1	1	87.2	154.2	36.67	108.5	1	12	1				0	0	0	0
43295	0	29	2	1	1	5	1	2	15	0	2	70	1	0	0	0	0	1	0	1	0	0	0	0	1	1	0	0	0	0	0	0	0	0	0	46	146.3	21.49	73.4	1	5	2				0	0	0	0
43296	0	65	3	1	1	3	1	4	9		1	64	0	0	1	0	1	0	0	1	0	0	1	0	0	1	0	0	0	0	0	0	0	2	1	57.2	163.5	21.4	86.2	0	0					0	0	0	0
43297	1	67	1	2	1	1	1	3	6		1	73	0	0	1	0	0	0	1	1	0	1	0	0	0	1	0	0	0	0	0	0	1	2	1	90.4	169.4	31.5	113.9	1	0					0	0	0	0
43298	1	27	2	4	0	1	5	7	9		1	73	1	0	0	0	0	1	0	0	1	1	0	0	0	0	0	1	0	0	0	0	1	1	1	81.2	166	29.47	88.6	1	3	6				1	1	0	0
43300	0	45	4	5	1	1	1	3	9		1	68	0	1	0	1	0	0	0	1	0	1	0	0	0	1	0	0	0	0	0	0	1	1	1	76.8	159.4	30.23	106.3	0						0	0	0	0
43301	0	66	1	2	0	1	2	6	7		1	65	0	0	1	0	0	0	1	0	1	1	0	0	0	0	1	0	0	0	0	1	1	0	0	80.8	158.9	32	103.1	0						0	0	0	0
43302	0	68	3	1	1	3	1	4	9		2	60	0	0	1	0	1	0	0	1	0	0	1	0	0	1	0	0	0	0	0	1	1	3	1	105.3	162.3	39.98	113.6	1	0					0	0	0	0
43303	0	55	3	1	1	4	1	2			1	70	0	1	0	0	1	0	0	1	0	0	0	1	0	1	0	0	0	0	0	0	0	0	0	69.7	169.6	24.23								0	0
43305	0	77	3	1	1	1	1	4	12		1	59	0	0	1	0	1	0	0	1	0	1	0	0	0	1	0	0	0	0	0	1	1	0	0	79.7	159.4	31.37	105.6	0						0	0	0	0
43306	0	26	3	1	1	5	1	2	10	0	2	65	1	0	0	0	1	0	0	1	0	0	0	0	1	1	0	0	0	0	0	0	1	0	0	69.8	157.1	28.28	86.9	1	4	2				0	1	0	0
43310	1	78	3	1	1	1	1	2	4		1	61	0	0	1	0	1	0	0	1	0	1	0	0	0	1	0	0	0	0	0	0	1	3	1	96.4	167.3	34.44	116.5	1	0					1	0	0	0
43311	1	47	1	2	1	4	1	4	5		1	70	0	1	0	0	0	0	1	1	0	0	0	1	0	1	0	0	0	0	0	0	0	0	0	81.1	181.7	24.56	97.5	0	0					0	0	0	0
43313	0	68	3	1	1	5	5	3	8		1	60	0	0	1	0	1	0	0	1	0	0	0	0	1	0	0	1	0	0	0	0	1	2	1	60.5	155.7	24.96	86	0						0	0	0	0
43314	0	80	4	1	1	1	2	4	6		1	72	0	0	1	1	0	0	0	1	0	1	0	0	0	0	1	0	0	0	0	1	0	0	0	54.5	160.3	21.21		0						0	0	0	0
43315	0	49	1	1	1	3	1	4	15		2	66	0	1	0	0	0	0	1	1	0	0	1	0	0	1	0	0	0	0	0	0	1	2	1	66.3	158.2	26.49	82.2	1	12	2				0	0	0	0
43316	1	39	4	1	1	4	1	6	12		2	64	1	0	0	1	0	0	0	1	0	0	0	1	0	1	0	0	0	0	0	0	0	0	0	68.7	176.9	21.95	76.8	1	4	3				0	0	0	0
43317	0	60	3	1	1	3	1	2	77		2	64	0	0	1	0	1	0	0	1	0	0	1	0	0	1	0	0	0	0	0	0	1	4	1	70.8	175.6	22.96	83.5	1	2	1				0	0	0	0
43318	0	63	3	1	1	4	1	2	14		1	60	0	0	1	0	1	0	0	1	0	0	0	1	0	1	0	0	0	0	0	0	1	0	0	67.5	162.8	25.47	96.6	0	1	1				1	0	0	0
43320	1	69	2	4	1	1	1	3	4		2	61	0	0	1	0	0	1	0	1	0	1	0	0	0	1	0	0	0	0	0	0	1	0	0	93.8	168.1	33.19		1	0					0	0	0	0
43323	1	52	1	1	1	4	1	5	9		2	62	0	1	0	0	0	0	1	1	0	0	0	1	0	1	0	0	0	0	0	1	1	2	1	132	175.4	42.91	134	1	1	4				0	0	0	0
43324	1	20	4	1	1	1	6	5	6		1	74	1	0	0	1	0	0	0	1	0	1	0	0	0	1	0	0	0	0	0	0	0	0	0	76.9	175.5	24.97	81.8	0						0	0	0	0
43329	1	37	3	1	1	5	1	2	15		2	69	1	0	0	0	1	0	0	1	0	0	0	0	1	1	0	0	0	0	0	0	1	0	0	164	180.7	50.23	152.3	1	10	1				0	1	0	0
43330	0	72	3	1	1	1	1	3	5		2	59	0	0	1	0	1	0	0	1	0	1	0	0	0	1	0	0	0	0	0	1	0	0	0	102.9	161.5	39.45	125.9	0						0	0	0	0
43333	1	38	4	1	1	1	2	5	5		2	64	1	0	0	1	0	0	0	1	0	1	0	0	0	0	1	0	0	0	0	0	1	0	0	67.3	170.9	23.04	83	1	30	2				1	1	0	0
43335	0	54	3	1	1	4	1	2	14		1	65	0	1	0	0	1	0	0	1	0	0	0	1	0	1	0	0	0	0	0	0	1	2	1	83.9	163.5	31.39	91.3							0	0	0	0
43336	0	23	4	1	1	4	1	4	9	0	2	72	1	0	0	1	0	0	0	1	0	0	0	1	0	1	0	0	0	0	0	0	0	0	0	58.9	153.3	25.06	85	1	2	2				0	0	0	0
43338	0	26	3	1	1	5	6	2	15	0	1	73	1	0	0	0	1	0	0	1	0	0	0	0	1	1	0	0	0	0	0	0	1	2	1	51.6	165.4	18.86	67.8	0						0	1	0	0
43339	0	34	1	1	1	3	1	2	10	0	1	66	1	0	0	0	0	0	1	1	0	0	1	0	0	1	0	0	0	0	0	0	0	0	0	69.3	172.6	23.26	81.5	1	1	8				0	0	0	0
43340	0	34	2	4	1	3	1	5	8	0	1	71	1	0	0	0	0	1	0	1	0	0	1	0	0	1	0	0	0	0	0	0	1	0	0	56.6	165.7	20.61	80.9	1	3	1				0	0	0	0
43341	1	34	3	1	1	4	5	4	14		2	69	1	0	0	0	1	0	0	1	0	0	0	1	0	0	0	1	0	0	0	0	0	0	0	92.3	175.7	29.9								0	1	0	0
43342	1	56	3	1	1	4	1	2	8		2	63	0	1	0	0	1	0	0	1	0	0	0	1	0	1	0	0	0	0	0	0	1	1	1	83.9	178.4	26.36	93.5	0	2	1				0	0	0	0
43343	1	66	2	1	1	1	1	2	5		1	60	0	0	1	0	0	1	0	1	0	1	0	0	0	1	0	0	0	0	0	0	0	1	1	66.1	168.9	23.17	91.1	1	3	1				0	1	0	0
43344	0	59	2	4	1	1	1	2	13		2	69	0	1	0	0	0	1	0	1	0	1	0	0	0	1	0	0	0	0	0	1	1	0	0	67.5	145.7	31.8	100	0	0					0	0	0	0
43345	1	42	3	1	1	4	1	5	5		2	59	0	1	0	0	1	0	0	1	0	0	0	1	0	1	0	0	0	0	0	0	1	0	0	96.9	174.6	31.79	98.3	1	3	2				0	0	0	0
43347	0	37	4	1	1	5	1	4	14	0	2	72	1	0	0	1	0	0	0	1	0	0	0	0	1	1	0	0	0	0	0	0	1	0	0	108	174.1	35.63		1	1	3				0	0	0	1
43349	0	26	2	1	1	4	6	3	14	0	1	65	1	0	0	0	0	1	0	1	0	0	0	1	0	1	0	0	0	0	0	0	1	0	0	120.1	162.2	45.65	121.4	1	1	4				0	1	0	0
43351	1	63	1	2	1	1	1	5	8		2	70	0	0	1	0	0	0	1	1	0	1	0	0	0	1	0	0	0	0	0	1	0	3	1	66.8	161	25.77	95.4	1	5	1				0	0	0	0
43352	0	80	3	5	1	5	1	3	14		1	62	0	0	1	0	1	0	0	1	0	0	0	0	1	1	0	0	0	0	0	0	0	0	0	67.4	152.9	28.83	95.6	1	2	1				0	0	0	0
43353	0	71	3	1	1	3	1	2	7		1	60	0	0	1	0	1	0	0	1	0	0	1	0	0	1	0	0	0	0	0	0	0	2	1	45.3	160.8	17.52	80.4	1	7	2				0	0	0	0
43356	0	34	4	1	1	3	6	4	14	0	2	68	1	0	0	1	0	0	0	1	0	0	1	0	0	1	0	0	0	0	0	0	1	4	1	63.2	158.1	25.28	82.2	1	4	2				0	0	0	0
43358	1	71	4	1	1	1	1	2	12		1	61	0	0	1	1	0	0	0	1	0	1	0	0	0	1	0	0	0	0	0	0	1	2	1	98.9	183.5	29.37	106	1	0					1	0	0	0
43362	1	24	1	2	1	1	5	4	7		1	70	1	0	0	0	0	0	1	1	0	1	0	0	0	0	0	1	0	0	0	0	1	0	0	104.2	162.7	39.36	109.1	1	1	4				0	0	0	0
43363	0	23	3	1	1	1	1	4	8	0	1	63	1	0	0	0	1	0	0	1	0	1	0	0	0	1	0	0	0	0	0	0	1	2	1	70.5	165.1	25.86	85.7	0						1	0	0	0
43364	1	25	3	1	1	4	5	1	1		2	68	1	0	0	0	1	0	0	1	0	0	0	1	0	0	0	1	0	0	0	0	0	1	1	65.1	177	20.78	82.7	1	5	1				0	1	0	0
43365	1	56	1	2	0	1	5	4	3		1	71	0	1	0	0	0	0	1	0	1	1	0	0	0	0	0	1	0	0	0	1	0	1	1	62.7	166.2	22.7	92.1	1	0					0	0	0	0
43366	0	61	1	2	0	1	1	4	6		1	66	0	0	1	0	0	0	1	0	1	1	0	0	0	1	0	0	0	0	0	0	1	2	1	83	159.1	32.79	103.6	0						0	0	0	0
43367	0	41	3	1	1	5	1	3	14	3	2	64	0	1	0	0	1	0	0	1	0	0	0	0	1	1	0	0	0	0	0	0	1	0	0	53.7	161	20.72	76.3	1	3	2				0	0	0	0
43370	0	38	2	4	1	1	5	4	4	0	2	61	1	0	0	0	0	1	0	1	0	1	0	0	0	0	0	1	0	0	0	0	1	0	0	85.3	155.7	35.19	103.1	1	1	1				0	0	0	0
43372	0	28	3	1	1	4	1	5	12	0	2	72	1	0	0	0	1	0	0	1	0	0	0	1	0	1	0	0	0	0	0	0	0	1	1	50.7	168.7	17.81	74.8							0	1	0	0
43375	0	47	3	1	1	4	1	3	15		2	68	0	1	0	0	1	0	0	1	0	0	0	1	0	1	0	0	0	0	0	0	1	2	1	81.7	164.4	30.23	96.5	1	2	3				0	1	0	0
43376	1	33	1	1	1	3	1	6	7		1	65	1	0	0	0	0	0	1	1	0	0	1	0	0	1	0	0	0	0	0	0	1	0	0	101.2	184.9	29.6	104.1	1	1	1				1	1	0	0
43378	0	24	1	2	0	1	6	6	4	3	1	65	1	0	0	0	0	0	1	0	1	1	0	0	0	1	0	0	0	0	0	0	0	0	0	79.3	156.2	32.5	92.4	0						0	0	0	1
43379	1	52	3	1	1	3	1	2	14		2	61	0	1	0	0	1	0	0	1	0	0	1	0	0	1	0	0	0	0	0	0	1	0	0	82.8	168	29.34	100.9	0						1	1	0	0
43381	1	28	3	1	1	4	1	2	9		1	59	1	0	0	0	1	0	0	1	0	0	0	1	0	1	0	0	0	0	0	0	0	0	0	110.1	188.3	31.05	102.9	1	1	6				0	1	0	0
43382	0	46	3	1	1	5	1	4	12		2	61	0	1	0	0	1	0	0	1	0	0	0	0	1	1	0	0	0	0	0	0	1	1	1	98.4	176.6	31.55	109.8	1	1	2				0	0	0	0
43383	0	60	3	1	1	5	1	2	15		2	67	0	0	1	0	1	0	0	1	0	0	0	0	1	1	0	0	0	0	0	0	1	4	1	77.8	167.9	27.6	95.7	0	7	1				0	0	0	0
43384	1	70	4	1	1	1	5	1	3		2	67	0	0	1	1	0	0	0	1	0	1	0	0	0	0	0	1	0	0	0	0	1	0	0	88.6	178.5	27.81								0	0	0	1
43385	1	29	1	2	0	1	6	4	4		1	65	1	0	0	0	0	0	1	0	1	1	0	0	0	1	0	0	0	0	0	0	0	0	0	53.5	162.4	20.29	69.5	1	4	4				1	0	0	0
43386	1	80	4	1	1	5	1	3	6		2	71	0	0	1	1	0	0	0	1	0	0	0	0	1	1	0	0	0	0	0	0	0	0	0	63.3	175.7	20.51	82.9	1	6	1				0	0	0	0
43387	1	45	3	1	1	1	6	3	14		2	61	0	1	0	0	1	0	0	1	0	1	0	0	0	1	0	0	0	0	0	0	0	0	0	135.2	175.5	43.9	135.3	1	2	1				1	0	0	0
43391	1	71	3	1	1	1	1	3	9		2	67	0	0	1	0	1	0	0	1	0	1	0	0	0	1	0	0	0	0	0	0	0	0	0	87.7	166.6	31.6	110.4	1	0					1	0	0	0
43393	1	21	1	1	1	1	5	4	15		2	68	1	0	0	0	0	0	1	1	0	1	0	0	0	0	0	1	0	0	0	0	1	0	0	70.8	176.2	22.8	77.9	1	2	2				0	0	0	0
43399	0	58	4	1	1	3	2	2	77		2	67	0	1	0	1	0	0	0	1	0	0	1	0	0	0	1	0	0	0	0	0	1	0	0	86	162.5	32.57	105	0	3	1				0	0	0	0
43401	1	48	3	1	1	5	1	4	15		1	73	0	1	0	0	1	0	0	1	0	0	0	0	1	1	0	0	0	0	0	0	1	1	1	87.1	186.3	25.1	93.5	1	2	2				0	1	0	0
43402	0	23	4	1	1	1	5	4	2	0	1	59	1	0	0	1	0	0	0	1	0	1	0	0	0	0	0	1	0	0	0	0	0	0	0	87.3	171.5	29.68	101.2							0	0	0	0
43404	0	40	3	1	1	4	2	6	8	0	2	66	0	1	0	0	1	0	0	1	0	0	0	1	0	0	1	0	0	0	0	0	1	1	1	55	163.1	20.68	77.3	1	1	2				0	0	0	0
43406	0	38	1	1	1	1	1	4	2	0	1	66	1	0	0	0	0	0	1	1	0	1	0	0	0	1	0	0	0	0	0	0	0	0	0	96.1	153	41.05	121.2	1	2	2				0	0	0	0
43407	0	55	1	2	1	1	2	1	5		1	66	0	1	0	0	0	0	1	1	0	1	0	0	0	0	1	0	0	0	0	0	0	0	0	57.3	151.8	24.87	81.3	1	2	2				0	0	0	0
43408	1	22	4	1	1	1	6	3	5		1	59	1	0	0	1	0	0	0	1	0	1	0	0	0	1	0	0	0	0	0	0	0	0	0	65.2	177.5	20.69	74.2	1	1	5				0	0	0	0
43411	1	47	4	5	1	1	1	3	14		1	62	0	1	0	1	0	0	0	1	0	1	0	0	0	1	0	0	0	0	0	0	0	0	0	71.2	173.8	23.57	94.4	1	1	3				0	0	0	0
43412	0	27	4	1	1	4	5	2	2	0	2	72	1	0	0	1	0	0	0	1	0	0	0	1	0	0	0	1	0	0	0	0	0	3	1	58.8	163.3	22.05	74.8							0	0	0	1
43413	0	61	3	1	1	4	2	1	2		2	59	0	0	1	0	1	0	0	1	0	0	0	1	0	0	1	0	0	0	0	0	0	0	0	86.1	160.2	33.55	117.4	1	0					0	0	0	0
43414	1	67	4	1	1	4	1	5	5		2	61	0	0	1	1	0	0	0	1	0	0	0	1	0	1	0	0	0	0	0	0	0	0	0	63.6	170.3	21.93	78.7	1	1	3				0	0	0	0
43415	1	52	3	1	1	3	1	2	15		2	63	0	1	0	0	1	0	0	1	0	0	1	0	0	1	0	0	0	0	0	1	1	1	1	108.5	178.1	34.21	110.7	1	2	3				0	0	0	0
43418	0	63	4	1	1	4	1	2	4		1	62	0	0	1	1	0	0	0	1	0	0	0	1	0	1	0	0	0	0	0	0	1	0	0	84.2	159.7	33.01	108.8	1	1	2				0	0	0	0
43420	0	46	4	1	1	4	2	2	7		1	68	0	1	0	1	0	0	0	1	0	0	0	1	0	0	1	0	0	0	0	0	0	0	0	131	160.6	50.79	132	0	0					0	0	0	0
43424	0	37	3	1	1	4	1	3	9	0	2	60	1	0	0	0	1	0	0	1	0	0	0	1	0	1	0	0	0	0	0	0	1	1	1	58.1	157.3	23.48	78	0						0	0	0	0
43425	0	32	3	1	1	4	1	5	8	0	2	63	1	0	0	0	1	0	0	1	0	0	0	1	0	1	0	0	0	0	0	0	1	1	1	87	163.1	32.7	111.5	0						0	0	0	0
43430	1	74	3	1	1	1	2	2	6		2	63	0	0	1	0	1	0	0	1	0	1	0	0	0	0	1	0	0	0	0	0	0	0	0	93.4	169.6	32.47								0	0	0	0
43432	1	64	3	1	1	4	1	3	7		2	71	0	0	1	0	1	0	0	1	0	0	0	1	0	1	0	0	0	0	0	0	1	3	1	95	185.5	27.61	116.5	1	1	2				0	0	0	0
43433	0	55	3	1	1	4	2	1	6		1	69	0	1	0	0	1	0	0	1	0	0	0	1	0	0	1	0	0	0	0	0	1	4	1	63.8	171.2	21.77	81.4	1	7	2				0	1	0	0
43435	0	34	1	2	0	4	6	4	7	0	2	71	1	0	0	0	0	0	1	0	1	0	0	1	0	1	0	0	0	0	0	0	1	0	0	75.2	160.5	29.19	94.8	1	5	1				1	1	0	0
43438	0	77	3	1	1	1	2	3	4		1	61	0	0	1	0	1	0	0	1	0	1	0	0	0	0	1	0	0	0	0	0	1	0	0	81.4	164	30.26	111	1	0					0	0	0	1
43440	1	42	2	4	1	3	1	6	7		1	62	0	1	0	0	0	1	0	1	0	0	1	0	0	1	0	0	0	0	0	0	1	0	0	82.4	172.6	27.66	97.5	0						1	0	0	0
43441	0	63	3	1	1	1	1	2	5		2	59	0	0	1	0	1	0	0	1	0	1	0	0	0	1	0	0	0	0	0	0	0	2	1	87.1	163.3	32.66	110.3	0						0	0	0	0
43444	0	54	4	1	1	5	2	4	4		1	65	0	1	0	1	0	0	0	1	0	0	0	0	1	0	1	0	0	0	0	0	1	0	0	99	159.5	38.91	110.7	0						0	0	1	0
43445	1	50	1	2	0	1	6	7	7		1	69	0	1	0	0	0	0	1	0	1	1	0	0	0	1	0	0	0	0	0	0	0	0	0	69.2	160.9	26.73	98.2	0						0	0	0	0
43447	0	76	3	1	1	5	2	1	14		1	70	0	0	1	0	1	0	0	1	0	0	0	0	1	0	1	0	0	0	0	0	1	1	1	62.5	166.7	22.49	90	1	5	2				0	0	0	0
43449	1	39	3	1	1	4	1	4	9		2	59	1	0	0	0	1	0	0	1	0	0	0	1	0	1	0	0	0	0	0	0	0	0	0	128.8	181.7	39.01	124.2	1	6	1				1	0	0	0
43451	1	36	3	1	1	5	2	2	14		2	72	1	0	0	0	1	0	0	1	0	0	0	0	1	0	1	0	0	0	0	0	1	0	0	92.3	184.6	27.09	90.4	1	2	3				0	1	0	0
43452	0	80	4	1	1	1	2	4	8		2	70	0	0	1	1	0	0	0	1	0	1	0	0	0	0	1	0	0	0	0	0	1	3	1	76.9	162.5	29.12	96.3	1	334	2				0	0	0	0
43453	1	40	1	2	0	1	1	3	2		1	71	0	1	0	0	0	0	1	0	1	1	0	0	0	1	0	0	0	0	0	0	1	0	0	113.1	173.2	37.7	119.3	0						1	0	0	0
43455	1	25	1	5	0	4	1	6	15		2	60	1	0	0	0	0	0	1	0	1	0	0	1	0	1	0	0	0	0	0	0	0	0	0	73.8	161.7	28.23	93.7	0						1	0	0	0
43456	1	43	3	1	1	3	2	2	8		2	63	0	1	0	0	1	0	0	1	0	0	1	0	0	0	1	0	0	0	0	0	0	0	0	55.6	159.4	21.88	81.2	1	2	5				1	1	0	0
43458	0	62	1	2	0	1	1	6	15		2	65	0	0	1	0	0	0	1	0	1	1	0	0	0	1	0	0	0	0	0	0	0	1	1	67.2	156.1	27.58	99.8	0						0	0	0	0
43459	0	28	3	1	1	4	1	3	10	0	2	60	1	0	0	0	1	0	0	1	0	0	0	1	0	1	0	0	0	0	0	0	0	0	0	78.6	165.1	28.84	86.6	1	4	1				0	1	0	0
43463	1	20	3	1	1	3	6	2	7		1	61	1	0	0	0	1	0	0	1	0	0	1	0	0	1	0	0	0	0	0	0	0	6	1	53.1	170.9	18.18	68	0						1	1	0	0
43464	1	76	3	1	1	4	2	1	15		2	71	0	0	1	0	1	0	0	1	0	0	0	1	0	0	1	0	0	0	0	0	1	6	1	86.3	178.7	27.02	102.5	1	4	1				1	1	0	0
43465	0	49	4	1	1	1	1	4	9		2	64	0	1	0	1	0	0	0	1	0	1	0	0	0	1	0	0	0	0	0	0	0	0	0	60.8	161.5	23.31	88.5	1	5	2				0	0	0	0
43466	0	47	3	1	1	5	1	2	14		2	60	0	1	0	0	1	0	0	1	0	0	0	0	1	1	0	0	0	0	0	0	1	1	1	73.8	157	29.94	90.7	0	0					0	1	0	0
43468	1	47	3	1	1	1	1	2	15		2	60	0	1	0	0	1	0	0	1	0	1	0	0	0	1	0	0	0	0	0	0	1	0	0	82.2	173.5	27.31								0	0	0	0
43469	1	78	3	1	1	3	1	2	5		1	60	0	0	1	0	1	0	0	1	0	0	1	0	0	1	0	0	0	0	0	0	0	6	1	89.5	174.2	29.49	107	0	0					0	0	0	0
43473	0	25	1	1	1	4	1	2	5	0	1	66	1	0	0	0	0	0	1	1	0	0	0	1	0	1	0	0	0	0	0	0	1	0	0	84.1	155.5	34.78	105.6							0	0	0	0
43474	0	69	3	1	1	4	2	1	3		2	63	0	0	1	0	1	0	0	1	0	0	0	1	0	0	1	0	0	0	0	0	1	5	1	72.7	152.8	31.14	99.6	0	4	1				0	0	0	0
43475	1	31	3	1	1	3	2	3	5		1	61	1	0	0	0	1	0	0	1	0	0	1	0	0	0	1	0	0	0	0	0	0	0	0	71.5	174	23.62	81.3	1	0					1	0	0	0
43476	1	50	3	1	1	3	1	2	14		2	63	0	1	0	0	1	0	0	1	0	0	1	0	0	1	0	0	0	0	0	0	0	1	1	71.2	172.4	23.96	93	1	7	4				1	0	0	0
43478	1	37	1	2	0	1	5	7	5		1	69	1	0	0	0	0	0	1	0	1	1	0	0	0	0	0	1	0	0	0	0	0	0	0	82.8	160.1	32.3	101.4	0	0					0	0	0	0
43479	1	63	2	4	1	3	1	7	15		1	62	0	0	1	0	0	1	0	1	0	0	1	0	0	1	0	0	0	0	0	0	0	1	1	80.3	173.6	26.65	104	1	2	2				0	0	0	0
43480	0	46	4	1	1	4	2	2	2		1	59	0	1	0	1	0	0	0	1	0	0	0	1	0	0	1	0	0	0	0	0	1	6	1	83.7	169.4	29.17	98.4	0	6	1				0	0	1	1
43482	0	29	3	1	1	4	1	5	77	0	2	61	1	0	0	0	1	0	0	1	0	0	0	1	0	1	0	0	0	0	0	0	1	0	0	77	161.5	29.52	95.1	1	2	6				1	1	0	0
43484	0	61	4	1	1	1	2	2	3		2	67	0	0	1	1	0	0	0	1	0	1	0	0	0	0	1	0	0	0	0	0	1	0	0	66.3	160.7	25.67	83.6	0	1	6				0	0	0	0
43486	1	39	1	1	1	3	5	1	4		1	59	1	0	0	0	0	0	1	1	0	0	1	0	0	0	0	1	0	0	0	0	1	1	1	82.7	174.9	27.03	88	1	3	2				1	9	1	0
43488	0	29	1	1	1	3	2	7	4	0	1	66	1	0	0	0	0	0	1	1	0	0	1	0	0	0	1	0	0	0	0	0	1	1	1	80.2	161.2	30.86	98.7	1	1	3				0	0	0	1
43489	0	64	4	1	1	1	2	1	13		1	62	0	0	1	1	0	0	0	1	0	1	0	0	0	0	1	0	0	0	0	0	0	4	1	56.1	156.1	23.02	78.3	0	0					0	0	0	0
43492	0	51	3	1	1	4	2	2	8		2	66	0	1	0	0	1	0	0	1	0	0	0	1	0	0	1	0	0	0	0	0	1	3	1	66.4	161.7	25.39	88.1	1	2	1				0	0	0	0
43493	0	60	1	2	0	1	1	7	7		2	61	0	0	1	0	0	0	1	0	1	1	0	0	0	1	0	0	0	0	0	0	1	0	0	90.1	146.9	41.75	124.8	0						0	0	0	0
43496	1	43	4	1	1	3	1	4	10		2	66	0	1	0	1	0	0	0	1	0	0	1	0	0	1	0	0	0	0	0	0	1	1	1	86.2	168.2	30.47	100.5	1	4	3				0	1	0	0
43498	1	78	2	1	1	1	1	2	4		1	60	0	0	1	0	0	1	0	1	0	1	0	0	0	1	0	0	0	0	0	0	0	0	0	73.4	163.5	27.46	103.7	1	1	1				0	0	0	0
43499	1	26	1	2	0	4	5	3	77		2	61	1	0	0	0	0	0	1	0	1	0	0	1	0	0	0	1	0	0	0	0	0	0	0	71.5	168.1	25.3		1	1	2				1	1	0	0
43500	1	63	3	1	1	4	1	2	14		1	69	0	0	1	0	1	0	0	1	0	0	0	1	0	1	0	0	0	0	0	0	1	1	1	83.7	173.9	27.68	99.5	1	182	2				1	1	0	0
43503	0	58	4	1	1	4	2	4	12		2	64	0	1	0	1	0	0	0	1	0	0	0	1	0	0	1	0	0	0	0	0	1	1	1	62.4	155.5	25.81	90.1							0	0	0	0
43505	0	47	4	1	1	5	1	5	14		2	66	0	1	0	1	0	0	0	1	0	0	0	0	1	1	0	0	0	0	0	0	1	1	1	85.5	172.7	28.67	97.4	0	1	1				0	0	0	0
43508	1	40	4	1	1	1	5	4	3		2	66	0	1	0	1	0	0	0	1	0	1	0	0	0	0	0	1	0	0	0	0	1	0	0	83.6	180.9	25.55	90.4	0	6	3				0	0	0	0
43514	1	80	2	4	1	1	1	2	6		1	62	0	0	1	0	0	1	0	1	0	1	0	0	0	1	0	0	0	0	0	0	0	1	1	69.7	166.7	25.08	92	0	0					0	0	0	0
43517	0	33	1	5	0	5	1	5	8	0	1	63	1	0	0	0	0	0	1	0	1	0	0	0	1	1	0	0	0	0	0	0	1	1	1	78.1	155.1	32.47	94.2							0	0	0	0
43520	0	56	4	1	1	3	2	4	15		1	64	0	1	0	1	0	0	0	1	0	0	1	0	0	0	1	0	0	0	0	1	1	0	0	97.2	168.9	34.07	124.2	0	2	1				0	0	0	0
43521	0	45	3	1	1	1	1	2	3		1	61	0	1	0	0	1	0	0	1	0	1	0	0	0	1	0	0	0	0	0	0	0	2	1	61.7	151.9	26.74	87	0	0					1	0	1	0
43523	0	68	4	1	1	4	2	2	5		1	64	0	0	1	1	0	0	0	1	0	0	0	1	0	0	1	0	0	0	0	1	0	0	0	62	156.6	25.28	90.5							0	0	0	0
43524	0	74	4	1	1	1	2	2	6		2	71	0	0	1	1	0	0	0	1	0	1	0	0	0	0	1	0	0	0	0	0	0	0	0	58.6	149.6	26.18		0						0	0	0	0
43526	1	72	2	4	0	1	1	4	99		1	72	0	0	1	0	0	1	0	0	1	1	0	0	0	1	0	0	0	0	0	0	0	0	0	67.7	177.1	21.58	87.5	1	3	2				0	0	0	0
43527	1	67	1	1	1	5	5	1	6		1	71	0	0	1	0	0	0	1	1	0	0	0	0	1	0	0	1	0	0	0	1	1	3	1	92.1	172.5	30.95	112.2	1	320	6				0	0	0	0
43528	1	52	1	2	0	1	1	7	6		2	72	0	1	0	0	0	0	1	0	1	1	0	0	0	1	0	0	0	0	0	0	0	0	0	76.4	165.6	27.86	96.1	1	6	4				0	0	0	0
43529	0	38	3	1	1	4	5	5	9	0	1	61	1	0	0	0	1	0	0	1	0	0	0	1	0	0	0	1	0	0	0	1	1	7	1	108.7	169.8	37.7	120	1	2	2				0	0	0	0
43531	1	80	3	1	1	1	1	2	6		2	70	0	0	1	0	1	0	0	1	0	1	0	0	0	1	0	0	0	0	0	0	1	0	0	73.1	173.7	24.23								0	1	0	0
43533	1	69	4	1	1	1	1	2	5		2	65	0	0	1	1	0	0	0	1	0	1	0	0	0	1	0	0	0	0	0	1	1	1	1	97.2	176.2	31.31	121.9	1	2	3				1	0	0	0
43534	0	45	3	1	1	3	1	2	15		2	60	0	1	0	0	1	0	0	1	0	0	1	0	0	1	0	0	0	0	0	0	1	0	0	63.1	168.6	22.2	80.2	1	1	1				0	1	0	0
43535	1	71	3	1	1	5	1	2	14		2	59	0	0	1	0	1	0	0	1	0	0	0	0	1	1	0	0	0	0	0	0	1	1	1	108.2	186.9	30.97	114.8	1	0					1	1	0	0
43537	1	23	1	1	1	5	6	2	4		1	69	1	0	0	0	0	0	1	1	0	0	0	0	1	1	0	0	0	0	0	0	0	2	1	83.1	176.6	26.65	86.8	1	1	2				0	1	0	0
43540	0	65	1	2	0	1	1	2	12		1	70	0	0	1	0	0	0	1	0	1	1	0	0	0	1	0	0	0	0	0	0	0	2	1	62.3	148.6	28.21	89.9	0						0	0	0	0
43541	1	74	3	1	1	5	2	1	2		2	62	0	0	1	0	1	0	0	1	0	0	0	0	1	0	1	0	0	0	0	0	1	0	0	78.5	158.8	31.13	113.9	0						1	0	0	0
43542	0	60	3	1	1	5	1	1	12		1	69	0	0	1	0	1	0	0	1	0	0	0	0	1	1	0	0	0	0	0	0	0	0	0	61.1	170	21.14	85.7	1	0					0	0	0	0
43543	1	67	1	1	1	3	1	2	14		1	60	0	0	1	0	0	0	1	1	0	0	1	0	0	1	0	0	0	0	0	0	0	3	1	92.5	166.8	33.25	118	1	7	999				1	0	0	0
43545	1	27	3	1	1	1	5	4	14		2	66	1	0	0	0	1	0	0	1	0	1	0	0	0	0	0	1	0	0	0	0	0	0	0	81.9	176.3	26.35	86.9	1	5	7				1	0	0	0
43546	0	72	4	1	1	4	2	1	4		2	67	0	0	1	1	0	0	0	1	0	0	0	1	0	0	1	0	0	0	0	0	0	1	1	53.8	150.1	23.88	83	1	2	1				0	0	0	0
43548	0	26	3	1	1	4	1	3	14	0	1	67	1	0	0	0	1	0	0	1	0	0	0	1	0	1	0	0	0	0	0	0	0	2	1	76.5	163	28.79	95.9	0	0					0	0	0	0
43550	1	74	4	1	1	4	2	1	7		2	66	0	0	1	1	0	0	0	1	0	0	0	1	0	0	1	0	0	0	0	0	1	2	1	123.2	174.6	40.41	136.1	1	5	6				0	0	0	0
43552	0	45	3	1	1	4	1	4	9		2	68	0	1	0	0	1	0	0	1	0	0	0	1	0	1	0	0	0	0	0	0	0	0	0	65.4	166.9	23.48	88.9	1	2	3				1	0	0	0
43553	0	24	4	1	1	5	6	2	8	0	2	68	1	0	0	1	0	0	0	1	0	0	0	0	1	1	0	0	0	0	0	0	1	0	0	145.1	160.2	56.54	145.5	0	1	2				0	1	0	0
43555	1	31	1	2	0	1	6	7	4		2	64	1	0	0	0	0	0	1	0	1	1	0	0	0	1	0	0	0	0	0	0	0	0	0	132.2	165.6	48.21	137	1	7	4				1	0	1	1
43556	1	63	4	1	1	3	1	6	7		1	67	0	0	1	1	0	0	0	1	0	0	1	0	0	1	0	0	0	0	0	0	0	0	0	48.9	163.2	18.36	71.8	1	2	5				0	0	0	1
43557	0	26	3	1	1	4	5	2	15	0	2	68	1	0	0	0	1	0	0	1	0	0	0	1	0	0	0	1	0	0	0	0	0	0	0	79.2	165.8	28.81	98.1	1	5	5				0	0	0	0
43558	1	69	3	1	1	5	6	2	15		2	63	0	0	1	0	1	0	0	1	0	0	0	0	1	1	0	0	0	0	0	1	1	4	1	79.9	181.9	24.15	108.5	1	7	2				0	0	0	0
43559	0	21	3	1	1	4	5	6	14	0	1	73	1	0	0	0	1	0	0	1	0	0	0	1	0	0	0	1	0	0	0	0	0	1	1	56.8	169	19.89	83.8	1	3	3				0	1	0	0
43560	0	47	4	1	1	4	5	3	6		1	73	0	1	0	1	0	0	0	1	0	0	0	1	0	0	0	1	0	0	0	0	0	1	1	52.3	170.8	17.93	72.4	1	6	2				1	0	0	1
43561	0	21	3	1	1	4	5	6	14	0	1	73	1	0	0	0	1	0	0	1	0	0	0	1	0	0	0	1	0	0	0	0	0	2	1	53.6	167.5	19.1	80.2							0	1	0	0
43562	1	45	2	4	1	4	1	5	10		2	69	0	1	0	0	0	1	0	1	0	0	0	1	0	1	0	0	0	0	0	0	1	0	0	82.4	172.4	27.72	98.6							1	0	0	0
43564	0	29	1	2	0	3	1	3	9	1	2	74	1	0	0	0	0	0	1	0	0	0	1	0	0	1	0	0	0	0	0	0	0	1	1	54.3	153.5	23.05	85.1	1	1	1				0	0	0	0
43565	0	20	1	1	1	1	5	7	8	0	1	65	1	0	0	0	0	0	1	1	0	1	0	0	0	0	0	1	0	0	0	0	0	1	1	64.7	162.5	24.5	89.6	1	1	999				0	0	0	0
43567	0	79	3	1	1	3	1	2	6		2	61	0	0	1	0	1	0	0	1	0	0	1	0	0	1	0	0	0	0	0	0	1	2	1	67.8	148.2	30.87	100.6	0	0					0	0	0	0
43568	1	49	4	1	1	1	1	3	4		2	61	0	1	0	1	0	0	0	1	0	1	0	0	0	1	0	0	0	0	0	0	1	0	0	71.1	176	22.95	83	0	1	2				0	1	0	0
43570	0	70	3	1	1	3	2	4	15		2	61	0	0	1	0	1	0	0	1	0	0	1	0	0	0	1	0	0	0	0	0	1	11	1	62.1	146.3	29.01	104	1	0					0	0	0	0
43571	1	24	3	1	1	5	5	1	6		2	63	1	0	0	0	1	0	0	1	0	0	0	0	1	0	0	1	0	0	0	0	0	1	1	61.1	173.7	20.25	77.4	1	1	4				0	1	0	0
43572	0	45	3	1	1	1	6	2	99		2	59	0	1	0	0	1	0	0	1	0	1	0	0	0	1	0	0	0	0	0	0	0	0	0	60.9	154	25.68	94.5	1	0					0	0	0	0
43573	1	77	3	1	1	3	1	2	99		2	62	0	0	1	0	1	0	0	1	0	0	1	0	0	1	0	0	0	0	0	1	0	1	1	75.9	170	26.26	103.2	1	0					0	0	0	0
43574	1	50	3	1	1	3	2	1	6		1	59	0	1	0	0	1	0	0	1	0	0	1	0	0	0	1	0	0	0	0	1	1	0	0	117.9	183.6	34.98	121.8	1	2	2				0	0	0	0
43575	0	47	4	1	1	3	1	3	6		1	59	0	1	0	1	0	0	0	1	0	0	1	0	0	1	0	0	0	0	0	1	1	0	0	114.2	149.9	50.82	140.1	1	4	1				0	1	0	0
43579	1	28	2	1	1	4	5	5	5		2	62	1	0	0	0	0	1	0	1	0	0	0	1	0	0	0	1	0	0	0	0	0	3	1	58	164	21.56	76.5	1	1	2				0	1	0	0
43581	1	40	1	1	1	1	2	3	7		1	71	0	1	0	0	0	0	1	1	0	1	0	0	0	0	1	0	0	0	0	0	0	0	0	70.3	175.7	22.77	91.9	1	1	4				0	0	0	0
43582	1	46	2	4	1	4	6	4	9		1	72	0	1	0	0	0	1	0	1	0	0	0	1	0	1	0	0	0	0	0	0	0	0	0	98.6	178.4	30.98	106	1	20	2				1	0	0	0
43583	0	24	4	1	1	4	5	7	9	0	1	64	1	0	0	1	0	0	0	1	0	0	0	1	0	0	0	1	0	0	0	0	1	1	1	72.5	158.7	28.79	90.6	1	2	3				0	0	0	0
43585	0	45	1	1	1	3	2	7	14		2	70	0	1	0	0	0	0	1	1	0	0	1	0	0	0	1	0	0	0	0	0	1	1	1	90.8	156.4	37.12	113	1	1	6				1	0	0	0
43586	0	42	3	1	1	4	1	2	4	0	1	67	0	1	0	0	1	0	0	1	0	0	0	1	0	1	0	0	0	0	0	0	1	0	0	119.8	160.8	46.33	135.2	0	0					0	0	0	1
43587	1	51	3	1	1	4	2	1	5		2	60	0	1	0	0	1	0	0	1	0	0	0	1	0	0	1	0	0	0	0	0	1	0	0	108.6	181.4	33	115.2	0	0					0	0	0	0
43588	0	44	3	1	1	3	1	3	15	0	1	67	0	1	0	0	1	0	0	1	0	0	1	0	0	1	0	0	0	0	0	0	0	1	1	159.6	170.5	54.9	151.1	0						0	0	0	0
43589	1	78	3	1	1	1	1	1	2		2	59	0	0	1	0	1	0	0	1	0	1	0	0	0	1	0	0	0	0	0	0	0	0	0	56.2	167	20.15	93.1							0	0	0	0
43590	1	80	3	1	1	3	1	2	6		1	67	0	0	1	0	1	0	0	1	0	0	1	0	0	1	0	0	0	0	0	0	1	1	1	72.6	169.3	25.33	100.7	0	1	1				0	0	0	0
43591	1	75	1	1	1	1	5	1	4		2	65	0	0	1	0	0	0	1	1	0	1	0	0	0	0	0	1	0	0	0	0	1	2	1	109.4	167.7	38.9								0	0	0	0
43592	0	69	3	1	1	3	1	2	4		2	60	0	0	1	0	1	0	0	1	0	0	1	0	0	1	0	0	0	0	0	0	1	3	1	69	159.6	27.09	90.6	0	0					1	0	0	0
43593	1	58	4	1	1	3	1	7	13		2	71	0	1	0	1	0	0	0	1	0	0	1	0	0	1	0	0	0	0	0	0	1	7	1	91.4	180.5	28.05	89.5	1	1	3				0	1	0	0
43594	1	55	1	2	1	3	1	6	8		1	74	0	1	0	0	0	0	1	1	0	0	1	0	0	1	0	0	0	0	0	0	0	0	0	86.2	165.7	31.4	112.7	0	0					0	0	0	0
43595	1	49	3	5	1	5	1	2	15		2	68	0	1	0	0	1	0	0	1	0	0	0	0	1	1	0	0	0	0	0	0	1	4	1	84.7	170.4	29.17	105.8	1	0					0	1	0	0
43597	1	65	2	4	1	1	2	3	2		2	73	0	0	1	0	0	1	0	1	0	1	0	0	0	0	1	0	0	0	0	1	0	0	0	79.3	165.2	29.06	107.8	1	0					0	0	0	0
43600	1	48	3	1	1	3	2	1	7		1	64	0	1	0	0	1	0	0	1	0	0	1	0	0	0	1	0	0	0	0	0	0	9	1	59.3	179.5	18.4	74							1	0	0	0
43602	0	54	3	1	1	4	5	2	9		2	62	0	1	0	0	1	0	0	1	0	0	0	1	0	0	0	1	0	0	0	0	1	0	0	73.8	166.1	26.75	95	0	1	1				0	0	0	0
43606	0	80	3	1	1	3	2	1	3		2	67	0	0	1	0	1	0	0	1	0	0	1	0	0	0	1	0	0	0	0	1	1	3	1	84.5	162.3	32.08	113	1	0					0	0	0	0
43607	0	54	3	1	1	4	1	2	9		2	62	0	1	0	0	1	0	0	1	0	0	0	1	0	1	0	0	0	0	0	0	1	0	0	104.7	170	36.23								1	0	0	0
43610	1	51	1	1	1	4	2	2	6		1	70	0	1	0	0	0	0	1	1	0	0	0	1	0	0	1	0	0	0	0	1	0	1	1	139	178.3	43.72	135.4	1	1	4				0	0	0	0
43612	0	56	4	1	1	1	1	3	6		1	63	0	1	0	1	0	0	0	1	0	1	0	0	0	1	0	0	0	0	0	1	1	0	0	68.3	159.4	26.88	92.5	1	5	4				1	0	0	0
43613	1	28	1	2	1	1	2	6	10		1	69	1	0	0	0	0	0	1	1	0	1	0	0	0	0	1	0	0	0	0	0	0	0	0	87.2	165.6	31.8	105.5	1	2	10				0	0	0	1
43614	1	64	3	1	1	3	2	1	3		2	62	0	0	1	0	1	0	0	1	0	0	1	0	0	0	1	0	0	0	0	0	1	0	0	77.1	172.5	25.91	95.3	1	7	4				0	0	0	0
43615	1	80	3	1	1	5	1	2	8		1	64	0	0	1	0	1	0	0	1	0	0	0	0	1	1	0	0	0	0	0	0	0	0	0	58.7	161.1	22.62	90.9	1	0					0	0	0	0
43617	0	47	4	1	1	4	2	1	4		2	64	0	1	0	1	0	0	0	1	0	0	0	1	0	0	1	0	0	0	0	0	1	5	1	100.8	172	34.07	123.3							0	0	0	0
43618	0	58	2	4	0	1	2	2			1	72	0	1	0	0	0	1	0	0	1	1	0	0	0	0	1	0	0	0	0	1	1	0	0	56.9	147	26.33	86.9	0						0	0
43621	1	61	1	1	1	3	6	2	15		2	64	0	0	1	0	0	0	1	1	0	0	1	0	0	1	0	0	0	0	0	0	0	0	0	56.7	162.1	21.58	85.5	1	7	5				0	0	0	0
43622	0	30	4	1	1	5	5	2	14	0	2	67	1	0	0	1	0	0	0	1	0	0	0	0	1	0	0	1	0	0	0	0	1	2	1	64.1	160.3	24.95	82.4	0						0	1	0	0
43624	1	53	4	1	1	1	1	2	9		2	68	0	1	0	1	0	0	0	1	0	1	0	0	0	1	0	0	0	0	0	1	0	0	0	116.8	175.8	37.79	117.7	1	0					1	0	0	0
43627	1	36	3	1	1	1	1	5	4		2	59	1	0	0	0	1	0	0	1	0	1	0	0	0	1	0	0	0	0	0	0	0	0	0	87	165.8	31.65								0	0	0	0
43629	0	26	1	2	0	1	5	7	10	0	2	71	1	0	0	0	0	0	1	0	1	1	0	0	0	0	0	1	0	0	0	0	0	2	1	87.7	152.6	37.66	105.4	0	1	3				0	0	0	0
43632	0	65	2	4	0	3	2	3	2		1	62	0	0	1	0	0	1	0	0	1	0	1	0	0	0	1	0	0	0	0	0	1	6	1	86.2	156.2	35.33	108.5	0	5	1				0	0	0	0
43633	1	41	1	1	1	3	1	6	6		1	61	0	1	0	0	0	0	1	1	0	0	1	0	0	1	0	0	0	0	0	0	0	0	0	85.2	171.3	29.04	107.7	1	2	4				1	0	0	0
43634	0	25	3	1	1	5	5	1	3	0	2	62	1	0	0	0	1	0	0	1	0	0	0	0	1	0	0	1	0	0	0	0	0	0	0	52.3	160.6	20.28	67.1	1	2	1				1	1	0	0
43635	0	64	1	1	1	1	2	7	15		1	71	0	0	1	0	0	0	1	1	0	1	0	0	0	0	1	0	0	0	0	0	1	4	1	72.5	155.7	29.91	104	0	0					0	0	0	0
43636	1	38	3	1	1	5	1	4	14		1	60	1	0	0	0	1	0	0	1	0	0	0	0	1	1	0	0	0	0	0	0	1	5	1	83.5	188.2	23.57	85.8	1	1	1				0	1	0	0
43638	1	33	3	1	1	5	1	4	15		2	69	1	0	0	0	1	0	0	1	0	0	0	0	1	1	0	0	0	0	0	0	1	0	0	69.9	167.4	24.94								1	0	0	0
43639	1	77	3	1	1	4	1	2	5		1	62	0	0	1	0	1	0	0	1	0	0	0	1	0	1	0	0	0	0	0	0	1	8	1	79.2	164.4	29.3	102	1	2	1				0	0	0	0
43640	0	26	4	1	1	4	5	3	2	0	1	68	1	0	0	1	0	0	0	1	0	0	0	1	0	0	0	1	0	0	0	0	0	0	0	113.9	159	45.05	125.1							1	0	0	0
43641	0	20	3	1	1	3	5	6	3	0	1	61	1	0	0	0	1	0	0	1	0	0	1	0	0	0	0	1	0	0	0	0	0	0	0	77.7	151.5	33.85	100.1	0						0	0	1	0
43644	1	50	1	2	0	1	2	7	4		1	62	0	1	0	0	0	0	1	0	1	1	0	0	0	0	1	0	0	0	0	0	0	0	0	69.7	162.4	26.43	91.5	1	4	3				0	0	0	0
43645	1	23	4	1	1	3	5	3	12		2	61	1	0	0	1	0	0	0	1	0	0	1	0	0	0	0	1	0	0	0	0	1	1	1	99.4	178.1	31.34	105	1	2	6				0	1	0	0
43647	0	31	2	1	1	4	1	3	9	0	2	71	1	0	0	0	0	1	0	1	0	0	0	1	0	1	0	0	0	0	0	0	0	0	0	108	154.6	45.19	125.6	0	1	3				0	0	0	0
43653	1	39	3	1	1	5	1	5	15		2	68	1	0	0	0	1	0	0	1	0	0	0	0	1	1	0	0	0	0	0	0	1	2	1	80.1	173.3	26.67	93	1	5	2				0	1	0	0
43654	1	36	3	1	1	3	1	4	4		1	67	1	0	0	0	1	0	0	1	0	0	1	0	0	1	0	0	0	0	0	0	0	0	0	53.2	167.3	19.01	75.3	1	5	12				1	0	0	0
43656	1	80	4	1	1	1	1	3	9		1	59	0	0	1	1	0	0	0	1	0	1	0	0	0	1	0	0	0	0	0	1	1	0	0	87.7	180	27.07	108.7	1	0					0	0	0	0
43662	0	38	3	1	1	4	2	3	3	0	1	69	1	0	0	0	1	0	0	1	0	0	0	1	0	0	1	0	0	0	0	0	1	0	0	80	164.4	29.6	103	0						1	0	1	1
43666	0	30	4	1	1	4	5	2	5	0	2	66	1	0	0	1	0	0	0	1	0	0	0	1	0	0	0	1	0	0	0	0	1	0	0	72.8	158.1	29.13	91.4							0	0	0	1
43670	1	44	1	2	1	1	2	1	3		2	60	0	1	0	0	0	0	1	1	0	1	0	0	0	0	1	0	0	0	0	0	0	0	0	76	173.4	25.28	92.4	1	7	10				0	0	0	0
43671	1	75	3	1	1	1	1	2	4		2	62	0	0	1	0	1	0	0	1	0	1	0	0	0	1	0	0	0	0	0	0	1	0	0	104.7	166.8	37.63	130.2	1	0					1	0	0	0
43672	0	63	3	1	1	5	1	2	12		2	63	0	0	1	0	1	0	0	1	0	0	0	0	1	1	0	0	0	0	0	0	1	4	1	47.4	157.6	19.08	69.8	1	2	1				0	0	0	0
43674	0	57	4	1	1	1	5	2	9		1	59	0	1	0	1	0	0	0	1	0	1	0	0	0	0	0	1	0	0	0	0	1	1	1	102.8	162.5	38.93	113.5	0						0	0	0	0
43678	1	43	3	1	1	4	1	3	5		1	60	0	1	0	0	1	0	0	1	0	0	0	1	0	1	0	0	0	0	0	0	1	2	1	132.4	184.6	38.85	132.5	1	3	2				0	0	0	0
43679	1	56	3	1	1	5	1	2	9		1	60	0	1	0	0	1	0	0	1	0	0	0	0	1	1	0	0	0	0	0	0	0	0	0	82.7	174.5	27.16	99.2	1	2	3				1	0	0	0
43680	0	57	2	4	1	5	1	3	15		1	63	0	1	0	0	0	1	0	1	0	0	0	0	1	1	0	0	0	0	0	0	1	2	1	78.3	158.5	31.17	102.5	1	1	2				1	1	0	0
43682	0	80	3	1	1	3	2	1	5		2	63	0	0	1	0	1	0	0	1	0	0	1	0	0	0	1	0	0	0	0	0	1	2	1	70.2	153.4	29.83	100.7	0	1	1				0	0	0	0
43683	1	54	3	1	1	4	1	2	14		1	60	0	1	0	0	1	0	0	1	0	0	0	1	0	1	0	0	0	0	0	0	0	0	0	77.3	173.9	25.56	93.9	1	5	2				0	0	0	0
43684	1	67	1	2	1	1	2	2	5		2	65	0	0	1	0	0	0	1	1	0	1	0	0	0	0	1	0	0	0	0	1	0	0	0	70.1	163	26.38	95.6	1	7	12				1	0	0	0
43688	0	47	1	1	1	5	1	4	15		1	66	0	1	0	0	0	0	1	1	0	0	0	0	1	1	0	0	0	0	0	0	1	2	1	59.5	164.1	22.1	79.1	1	2	2				0	1	0	0
43689	1	37	1	5	0	5	1	3	15		1	63	1	0	0	0	0	0	1	0	1	0	0	0	1	1	0	0	0	0	0	0	1	2	1	67.8	171.6	23.02	84.2	1	1	1				0	1	0	0
43690	1	77	4	1	1	1	1	2	6		2	67	0	0	1	1	0	0	0	1	0	1	0	0	0	1	0	0	0	0	0	1	1	3	1	116.9	166	42.42	127.5	1	0					0	0	0	0
43691	0	44	3	1	1	1	2	1	2	0	1	62	0	1	0	0	1	0	0	1	0	1	0	0	0	0	1	0	0	0	0	0	0	0	0	53.3	160.2	20.77	79.2	1	2	2				0	0	0	0
43692	0	47	4	1	1	1	1	4	6		2	66	0	1	0	1	0	0	0	1	0	1	0	0	0	1	0	0	0	0	0	1	1	0	0	76.6	162.2	29.12	97.8	1	10	1				0	0	0	1
43695	0	33	3	1	1	5	1	2	15	0	2	72	1	0	0	0	1	0	0	1	0	0	0	0	1	1	0	0	0	0	0	0	0	1	1	78.9	167.6	28.09	88.5	1	4	2				0	1	0	0
43696	1	28	4	1	1	1	5	6	99		1	68	1	0	0	1	0	0	0	1	0	1	0	0	0	0	0	1	0	0	0	0	0	0	0	81.9	183.4	24.35	81.2	1	3	2				0	0	0	0
43697	1	79	3	1	1	5	1	2	6		1	60	0	0	1	0	1	0	0	1	0	0	0	0	1	1	0	0	0	0	0	0	1	2	1	86.2	184.6	25.3	107.5	1	7	1				1	0	0	0
43699	1	61	4	1	1	3	5	1	7		2	62	0	0	1	1	0	0	0	1	0	0	1	0	0	0	0	1	0	0	0	0	0	0	0	55.1	176.2	17.75	74.7	0						0	1	0	0
43700	1	36	3	1	1	4	2	2	8		2	60	1	0	0	0	1	0	0	1	0	0	0	1	0	0	1	0	0	0	0	0	1	0	0	130.7	185.9	37.82	130.7	1	0					0	0	0	0
43702	0	80	4	1	1	1	2	1	99		2	67	0	0	1	1	0	0	0	1	0	1	0	0	0	0	1	0	0	0	0	1	0	0	0	58	161.1	22.35	82.8	0						0	0	0	0
43705	1	80	4	1	1	1	2	1	12		2	68	0	0	1	1	0	0	0	1	0	1	0	0	0	0	1	0	0	0	0	1	1	0	0	87	166.8	31.27	104.8	1	0					0	0	0	0
43708	1	51	2	4	0	4	1	4	15		2	73	0	1	0	0	0	1	0	0	1	0	0	1	0	1	0	0	0	0	0	0	0	0	0	95.6	170	33.08	102.8	1	1	2				1	1	0	0
43709	1	51	1	1	1	1	1	5	6		1	66	0	1	0	0	0	0	1	1	0	1	0	0	0	1	0	0	0	0	0	0	1	0	0	94.2	165.2	34.52	113.8	1	1	4				0	0	0	0
43710	1	50	3	1	1	5	1	4	15		2	63	0	1	0	0	1	0	0	1	0	0	0	0	1	1	0	0	0	0	0	1	1	0	0	129.4	184	38.22	122.7	1	2	1				0	0	0	0
43716	1	31	3	1	1	4	1	4	14		2	62	1	0	0	0	1	0	0	1	0	0	0	1	0	1	0	0	0	0	0	0	0	0	0	63.2	173.6	20.97	79.5	1	1	3				0	0	0	0
43717	1	34	1	1	1	4	1	3	10		2	72	1	0	0	0	0	0	1	1	0	0	0	1	0	1	0	0	0	0	0	0	1	0	0	104.5	184	30.87	109.5	1	1	2				0	1	0	0
43718	1	61	4	1	1	1	2	1	6		1	74	0	0	1	1	0	0	0	1	0	1	0	0	0	0	1	0	0	0	0	1	0	1	1	143.2	177.1	45.66	147.2	1	3	1				0	0	0	0
43720	1	64	4	1	1	4	1	2	14		2	67	0	0	1	1	0	0	0	1	0	0	0	1	0	1	0	0	0	0	0	1	0	1	1	134.1	180.8	41.02	136.9	1	1	2				0	0	0	0
43723	0	51	3	1	1	1	1	4	14		2	62	0	1	0	0	1	0	0	1	0	1	0	0	0	1	0	0	0	0	0	0	1	3	1	60.1	152.2	25.94	88.5	1	2	1				0	0	0	0
43726	0	76	4	1	1	4	1	2	8		2	66	0	0	1	1	0	0	0	1	0	0	0	1	0	1	0	0	0	0	0	1	1	3	1	86.8	168.8	30.46	109.6	0	0					0	0	0	0
43727	0	46	2	4	0	1	1	7	8		2	72	0	1	0	0	0	1	0	0	1	1	0	0	0	1	0	0	0	0	0	0	0	0	0	78.5	154	33.1	108	0						0	0	0	1
43731	0	21	3	1	1	1	6	4	4	0	2	60	1	0	0	0	1	0	0	1	0	1	0	0	0	1	0	0	0	0	0	0	0	0	0	46.8	161.9	17.85	67	1	1	4				0	0	0	0
43732	1	33	4	1	1	3	5	2	14		2	67	1	0	0	1	0	0	0	1	0	0	1	0	0	0	0	1	0	0	0	0	0	0	0	83.6	179.9	25.83	93	1	14	1				0	1	0	0
43733	0	63	2	4	1	3	2	2	77		2	62	0	0	1	0	0	1	0	1	0	0	1	0	0	0	1	0	0	0	0	1	1	0	0	96.3	151.1	42.18	111.6							0	0	1	0
43736	0	49	1	2	1	4	1	2	14		2	66	0	1	0	0	0	0	1	1	0	0	0	1	0	1	0	0	0	0	0	0	1	0	0	67	151.6	29.15	95.4	1	7	1				0	0	0	1
43738	1	80	3	5	0	1	1	7	7		2	66	0	0	1	0	1	0	0	0	1	1	0	0	0	1	0	0	0	0	0	0	1	2	1	63.4	165.3	23.2	94.9	1	5	2				0	0	0	0
43740	0	34	4	1	1	5	1	4	15	0	2	70	1	0	0	1	0	0	0	1	0	0	0	0	1	1	0	0	0	0	0	0	0	1	1	68.9	163.3	25.84	80.9	0	3	1				0	0	0	0
43742	0	36	1	2	0	1	5	7	6	0	1	69	1	0	0	0	0	0	1	0	1	1	0	0	0	0	0	1	0	0	0	1	1	0	0	111	154.3	46.62	122.7	0						0	0	0	0
43743	1	80	3	1	1	5	2	1	7		1	63	0	0	1	0	1	0	0	1	0	0	0	0	1	0	1	0	0	0	0	1	1	2	1	88.9	174	29.36	107	1	0					0	0	0	0
43747	1	29	1	2	0	1	1	4	8		1	66	1	0	0	0	0	0	1	0	1	1	0	0	0	1	0	0	0	0	0	0	1	0	0	140.4	180.8	42.95	131.6	1	1	6				1	1	0	0
43748	0	80	3	1	1	1	2	1	4		2	59	0	0	1	0	1	0	0	1	0	1	0	0	0	0	1	0	0	0	0	0	0	4	1	67.1	148.5	30.43	112.1	0						0	0	0	0
43749	1	63	2	4	1	3	1	2	6		1	72	0	0	1	0	0	1	0	1	0	0	1	0	0	1	0	0	0	0	0	0	0	0	0	63.4	173.6	21.04	84.1	1	4	3				0	0	0	0
43756	1	64	1	2	0	1	1	7	5		2	72	0	0	1	0	0	0	1	0	1	1	0	0	0	1	0	0	0	0	0	0	1	0	0	86.3	170.5	29.69	114.7	0	2	3				0	0	0	0
43757	0	62	1	2	0	1	1	4	2		2	66	0	0	1	0	0	0	1	0	1	1	0	0	0	1	0	0	0	0	0	0	0	0	0	69.5	152.4	29.92		0						0	0	1	1
43758	1	54	3	1	1	5	1	3	15		2	63	0	1	0	0	1	0	0	1	0	0	0	0	1	1	0	0	0	0	0	0	1	0	0	78.1	175.7	25.3	101.1	1	5	2				1	1	0	0
43759	1	42	4	1	1	4	6	3	14		1	74	0	1	0	1	0	0	0	1	0	0	0	1	0	1	0	0	0	0	0	0	0	0	0	82.5	182.2	24.85	88.7	1	1	2				1	1	0	0
43761	1	60	4	1	1	1	1	4	6		1	72	0	0	1	1	0	0	0	1	0	1	0	0	0	1	0	0	0	0	0	0	1	0	0	83.7	176	27.02	101.2	0	0					0	0	0	0
43763	1	33	1	2	0	3	5	3	77		2	61	1	0	0	0	0	0	1	0	1	0	1	0	0	0	0	1	0	0	0	0	0	0	0	76.1	163.8	28.36								0	0	0	0
43764	0	36	4	1	1	3	1	4	8	0	2	68	1	0	0	1	0	0	0	1	0	0	1	0	0	1	0	0	0	0	0	0	1	0	0	96.2	161.7	36.79	106.6	1	20	2				0	0	0	0
43767	0	67	3	1	1	4	2	1	5		1	59	0	0	1	0	1	0	0	1	0	0	0	1	0	0	1	0	0	0	0	0	1	2	1	56.6	164.1	21.02	78.7	0						0	0	0	0
43768	0	58	3	1	1	3	5	3	5		2	60	0	1	0	0	1	0	0	1	0	0	1	0	0	0	0	1	0	0	0	1	0	0	0	68.1	159	26.94	98.1	1	0					0	0	0	0
43769	0	80	3	5	1	1	2	1	3		2	60	0	0	1	0	1	0	0	1	0	1	0	0	0	0	1	0	0	0	0	0	0	0	0	66.1	156.4	27.02	104.7	1	7	3				0	0	0	0
43770	0	43	3	1	1	5	1	4	15	0	2	68	0	1	0	0	1	0	0	1	0	0	0	0	1	1	0	0	0	0	0	0	1	3	1	67.5	163.7	25.19	85.9	1	1	1				0	1	0	0
43771	0	68	1	1	1	3	1	3	5		1	66	0	0	1	0	0	0	1	1	0	0	1	0	0	1	0	0	0	0	0	0	1	1	1	63.3	153.7	26.8	91.4	1	1	1				0	0	0	0
43772	0	58	3	1	1	3	2	3	5		2	59	0	1	0	0	1	0	0	1	0	0	1	0	0	0	1	0	0	0	0	0	0	2	1	79.5	165.5	29.02	98.5	0						1	0	0	0
43773	1	80	3	5	1	5	2	1	15		2	62	0	0	1	0	1	0	0	1	0	0	0	0	1	0	1	0	0	0	0	0	1	5	1	61.5	163.8	22.92	89.9	1	7	1				0	0	0	0
43774	0	25	2	4	0	1	6	3	4	0	2	68	1	0	0	0	0	1	0	0	1	1	0	0	0	1	0	0	0	0	0	0	0	0	0	54.3	151.8	23.56	87.1	0						0	0	0	0
43775	0	50	1	1	1	4	6	2	15		2	70	0	1	0	0	0	0	1	1	0	0	0	1	0	1	0	0	0	0	0	1	0	2	1	99.1	166.9	35.58	125.6	0						0	0	0	0
43776	1	48	1	1	1	4	6	2	15		2	65	0	1	0	0	0	0	1	1	0	0	0	1	0	0	0	0	0	0	0	0	0	0	0	123.6	172.3	41.63	125.8	1	3	3				0	0	0	0
43777	1	26	3	1	1	3	5	1	5		2	60	1	0	0	0	1	0	0	1	0	0	1	0	0	0	0	1	0	0	0	0	0	0	0	75.1	178.1	23.68	88	1	5	2				1	1	0	0
43778	1	53	3	5	0	4	1	4	12		2	64	0	1	0	0	1	0	0	0	1	0	0	1	0	1	0	0	0	0	0	0	1	0	0	86.2	189.1	24.11	98.1	1	1	1				0	0	0	0
43779	0	35	1	2	0	5	1	5	7	0	1	71	1	0	0	0	0	0	1	0	1	0	0	0	1	1	0	0	0	0	0	0	1	0	0	59.5	159.7	23.33	79.8							1	1	0	0
43785	1	48	3	1	1	5	1	6	10		2	67	0	1	0	0	1	0	0	1	0	0	0	0	1	1	0	0	0	0	0	0	0	0	0	111.6	179.6	34.6	120.6	1	0					0	0	0	0
43786	1	71	1	1	1	5	1	3	9		2	70	0	0	1	0	0	0	1	1	0	0	0	0	1	1	0	0	0	0	0	0	0	0	0	66.5	167.4	23.73	90.4	1	2	2				0	0	0	0
43787	1	54	3	1	1	1	6	4	4		1	67	0	1	0	0	1	0	0	1	0	1	0	0	0	1	0	0	0	0	0	0	0	0	0	48.6	163.4	18.2	76	1	0					0	0	0	1
43790	0	36	3	1	1	3	5	2	8	0	2	59	1	0	0	0	1	0	0	1	0	0	1	0	0	0	0	1	0	0	0	0	0	2	1	67.2	169.2	23.47	86.4	1	1	1				1	0	0	0
43792	1	75	3	1	1	5	1	2	9		2	64	0	0	1	0	1	0	0	1	0	0	0	0	1	1	0	0	0	0	0	0	1	5	1	97.3	179.1	30.33	119.5	1	4	1				0	0	0	0
43793	0	39	3	1	1	1	1	7	12	0	2	62	1	0	0	0	1	0	0	1	0	1	0	0	0	1	0	0	0	0	0	0	0	1	1	86.6	167.6	30.83								0	0	0	0
43794	0	70	2	4	1	5	2	1	3		1	72	0	0	1	0	0	1	0	1	0	0	0	0	1	0	1	0	0	0	0	0	1	0	0	130.5	172	44.11	132.4	1	0					0	0	0	0
43795	0	67	4	1	1	1	2	7	5		1	68	0	0	1	1	0	0	0	1	0	1	0	0	0	0	1	0	0	0	0	0	1	1	1	75.5	153.4	32.08	102.9	0						0	0	0	0
43798	1	56	4	1	1	1	5	1	2		1	64	0	1	0	1	0	0	0	1	0	1	0	0	0	0	0	1	0	0	0	0	0	0	0	49.3	171.1	16.84	69.8	1	12	2				0	0	1	0
43799	0	27	2	4	0	3	2	7	4	0	1	69	1	0	0	0	0	1	0	0	1	0	1	0	0	0	1	0	0	0	0	0	0	0	0	49	151.7	21.29	71.8	1	1	2				0	0	0	0
43801	1	72	3	1	1	4	5	1	7		2	63	0	0	1	0	1	0	0	1	0	0	0	1	0	0	0	1	0	0	0	0	1	0	0	88.2	172	29.81	106.9	1	2	1				0	0	0	0
43802	1	64	4	1	1	3	1	2	3		1	59	0	0	1	1	0	0	0	1	0	0	1	0	0	1	0	0	0	0	0	0	0	0	0	81.5	188.4	22.96	92.7	1	0					0	0	0	0
43806	1	80	3	1	1	1	1	2	5		2	61	0	0	1	0	1	0	0	1	0	1	0	0	0	1	0	0	0	0	0	0	0	4	1	74.3	168.4	26.2	106.3	0						0	0	0	0
43807	1	22	3	5	0	5	5	2	9		2	72	1	0	0	0	1	0	0	0	1	0	0	0	1	0	0	1	0	0	0	0	0	0	0	71	169.4	24.74	78.8	0						0	0	0	0
43810	1	21	3	1	1	3	5	3	15		2	68	1	0	0	0	1	0	0	1	0	0	1	0	0	0	0	1	0	0	0	0	0	0	0	79.6	186.5	22.89	84.6	1	4	6				0	0	0	0
43813	1	73	3	1	1	5	1	2	10		2	66	0	0	1	0	1	0	0	1	0	0	0	0	1	1	0	0	0	0	0	0	1	3	1	84.9	175.5	27.56	105.8	1	2	1				0	0	0	0
43816	0	77	3	1	1	4	2	3	7		1	68	0	0	1	0	1	0	0	1	0	0	0	1	0	0	1	0	0	0	0	1	1	0	0	94	161.6	36	130.1	1	0					0	0	0	0
43822	0	49	3	1	1	5	2	2	10		2	62	0	1	0	0	1	0	0	1	0	0	0	0	1	0	1	0	0	0	0	1	1	0	0	77.7	158.3	31.01	108.9	1	0					0	0	0	0
43823	1	31	3	1	1	1	1	7	2		2	63	1	0	0	0	1	0	0	1	0	1	0	0	0	1	0	0	0	0	0	0	0	1	1	72.8	183.7	21.57	89.7	0	0					0	0	0	1
43824	0	79	3	1	1	3	1	2	7		2	72	0	0	1	0	1	0	0	1	0	0	1	0	0	1	0	0	0	0	0	0	0	7	1	72.4	166.6	26.08	89.9	1	5	1				0	0	0	0
43825	1	49	4	1	1	1	1	4	9		2	64	0	1	0	1	0	0	0	1	0	1	0	0	0	1	0	0	0	0	0	1	1	0	0	88	174.6	28.87	101.3	1	0					0	0	0	0
43826	1	60	3	1	1	4	1	1	12		2	69	0	0	1	0	1	0	0	1	0	0	0	1	0	1	0	0	0	0	0	0	1	0	0	88.8	181.8	26.87	100.8	1	8	8				1	0	0	0
43827	1	60	3	1	1	4	1	2	8		2	72	0	0	1	0	1	0	0	1	0	0	0	1	0	1	0	0	0	0	0	0	0	0	0	87.4	173.6	29	108	1	0					1	0	0	0
43830	0	44	1	2	0	4	1	4	15	0	1	71	0	1	0	0	0	0	1	0	1	0	0	1	0	1	0	0	0	0	0	0	1	1	1	90.2	162.4	34.2		1	2	4				0	0	0	0
43833	1	77	3	1	1	5	1	2	10		1	66	0	0	1	0	1	0	0	1	0	0	0	0	1	1	0	0	0	0	0	0	0	4	1	109.1	173.2	36.37	126.3	0						0	0	0	0
43834	1	31	3	1	1	4	1	2	8		1	67	1	0	0	0	1	0	0	1	0	0	0	1	0	1	0	0	0	0	0	0	0	2	1	103	172.4	34.65		1	1	3				0	0	0	0
43836	1	52	4	1	1	5	1	1	10		2	72	0	1	0	1	0	0	0	1	0	0	0	0	1	1	0	0	0	0	0	1	0	3	1	82.9	185	24.22	94.2	1	25	3				1	1	0	0
43838	0	32	4	1	1	4	1	4	7	3	2	65	1	0	0	1	0	0	0	1	0	0	0	1	0	1	0	0	0	0	0	1	1	0	0	72.4	144.9	34.48								0	0	0	0
43839	0	67	3	1	1	4	2	2	77		1	65	0	0	1	0	1	0	0	1	0	0	0	1	0	0	1	0	0	0	0	0	0	3	1	54.1	158.5	21.53	78	0	0					0	1	0	0
43840	0	80	3	1	1	1	2	1	2		2	60	0	0	1	0	1	0	0	1	0	1	0	0	0	0	1	0	0	0	0	0	0	4	1	56.3	147	26.05								0	0	0	0
43842	1	62	2	4	1	5	1	2	6		2	67	0	0	1	0	0	1	0	1	0	0	0	0	1	1	0	0	0	0	0	1	1	2	1	93	175.5	30.19	113.5	1	0					1	0	0	0
43843	0	61	3	1	1	4	1	2	12		1	60	0	0	1	0	1	0	0	1	0	0	0	1	0	1	0	0	0	0	0	0	1	5	1	85.9	167.3	30.69	109.2	0	3	1				0	1	0	0
43844	0	36	1	5	0	5	1	6	15	0	1	70	1	0	0	0	0	0	1	0	1	0	0	0	1	1	0	0	0	0	0	0	0	0	0	49.8	161.2	19.16	65.9	1	1	1				0	0	0	0
43847	0	65	1	2	0	1	2	2	6		1	71	0	0	1	0	0	0	1	0	1	1	0	0	0	0	1	0	0	0	0	1	0	1	1	74.9	149.6	33.47	104	1	2	1				0	0	0	0
43848	1	44	1	2	1	3	1	4	6		1	59	0	1	0	0	0	0	1	1	0	0	1	0	0	1	0	0	0	0	0	0	1	2	1	69.6	162.5	26.36	91.2	1	1	3				0	1	0	0
43850	1	25	1	2	0	1	6	3	5		1	69	1	0	0	0	0	0	1	0	1	1	0	0	0	1	0	0	0	0	0	0	1	0	0	85.6	169.3	29.86	104.8	1	2	8				1	1	0	0
43852	0	52	4	1	1	1	5	3	2		1	59	0	1	0	1	0	0	0	1	0	1	0	0	0	0	0	1	0	0	0	1	1	0	0	144.5	169.2	50.47	127.2	1	0					0	0	1	0
43853	1	77	2	4	1	1	1	2	5		1	72	0	0	1	0	0	1	0	1	0	1	0	0	0	1	0	0	0	0	0	1	0	0	0	82.5	168.4	29.09	108.2	1	2	1				0	0	0	0
43856	0	39	3	1	1	5	1	5	15	0	2	68	1	0	0	0	1	0	0	1	0	0	0	0	1	1	0	0	0	0	0	0	0	1	1	46.8	159.1	18.49	74.2	1	4	1				0	1	0	0
43857	0	48	1	2	0	1	6	4	6		1	65	0	1	0	0	0	0	1	0	1	1	0	0	0	1	0	0	0	0	0	0	0	0	0	69.9	145.3	33.11	104.6	1	7	7				0	0	0	0
43859	1	79	3	1	1	1	1	2	3		1	67	0	0	1	0	1	0	0	1	0	1	0	0	0	1	0	0	0	0	0	1	1	0	0	103.4	175.8	33.46	127.5	1	3	1				0	0	0	0
43861	0	80	3	1	1	4	2	1	5		2	60	0	0	1	0	1	0	0	1	0	0	0	1	0	0	1	0	0	0	0	0	0	0	0	72.4	158.4	28.86	98.2	1	0					0	0	0	0
43862	1	53	4	1	1	3	1	5	8		1	68	0	1	0	1	0	0	0	1	0	0	1	0	0	1	0	0	0	0	0	0	1	1	1	92.6	174.4	30.45	104.8	0	0					0	0	0	0
43864	0	65	3	1	1	3	1	2	5		1	67	0	0	1	0	1	0	0	1	0	0	1	0	0	1	0	0	0	0	0	0	0	1	1	65.2	167.7	23.18	90.6	0						0	0	0	0
43865	0	52	4	1	1	4	2	6	99		1	68	0	1	0	1	0	0	0	1	0	0	0	1	0	0	1	0	0	0	0	0	1	3	1	84	167.2	30.05	96	0	0					0	0	0	0
43867	1	63	3	1	1	3	1	2	3		1	61	0	0	1	0	1	0	0	1	0	0	1	0	0	1	0	0	0	0	0	0	0	0	0	74.6	165.8	27.14	98.2	1	2	3				0	0	0	0
43868	0	26	2	1	1	1	2	3	6	0	1	64	1	0	0	0	0	1	0	1	0	1	0	0	0	0	1	0	0	0	0	0	1	0	0	79.3	150.8	34.87	92.8	1	2	9				0	1	1	1
43871	0	58	4	1	1	5	1	2	15		1	59	0	1	0	1	0	0	0	1	0	0	0	0	1	1	0	0	0	0	0	0	1	3	1	95.8	174.6	31.43	107.1	1	0					0	0	0	0
43874	1	26	2	4	1	3	1	7	9		2	65	1	0	0	0	0	1	0	1	0	0	1	0	0	1	0	0	0	0	0	0	0	0	0	96.5	179.9	29.82	103.8	1	4	3				0	1	0	0
43877	1	80	3	1	1	4	2	1	8		2	70	0	0	1	0	1	0	0	1	0	0	0	1	0	0	1	0	0	0	0	0	1	0	0	95.5	176.3	30.73	111	1	0					0	0	0	0
43881	1	64	3	1	1	5	1	3	15		2	66	0	0	1	0	1	0	0	1	0	0	0	0	1	1	0	0	0	0	0	0	1	2	1	99.5	181.1	30.34	114.2	1	1	1				0	0	0	0
43882	0	50	4	1	1	3	1	3	8		2	68	0	1	0	1	0	0	0	1	0	0	1	0	0	1	0	0	0	0	0	1	0	0	0	71.6	157.5	28.86	94.7	1	0					0	0	0	0
43885	1	22	1	2	0	3	5	7	15		1	64	1	0	0	0	0	0	1	0	1	0	1	0	0	0	0	1	0	0	0	0	0	0	0	65.5	171.8	22.19	82.9	1	1	12				1	0	0	0
43886	0	22	1	1	1	1	6	4	3	0	1	69	1	0	0	0	0	0	1	1	0	1	0	0	0	1	0	0	0	0	0	0	0	0	0	109.9	170.2	37.94	119.6	0	2	1				0	0	0	0
43887	0	80	1	1	1	1	2	3	6		1	66	0	0	1	0	0	0	1	1	0	1	0	0	0	0	1	0	0	0	0	0	0	1	1	47.2	147.7	21.64	92.2	0						0	0	0	0
43888	0	43	2	4	0	1	1	4		0	1	72	0	1	0	0	0	1	0	0	1	1	0	0	0	1	0	0	0	0	0	0	0	0	0	58.7	156.8	23.88	83.7							0	0
43889	1	27	3	1	1	3	6	2	14		1	73	1	0	0	0	1	0	0	1	0	0	1	0	0	1	0	0	0	0	0	0	1	2	1	135.3	182.8	40.49	127.8	0	1	1				0	0	0	0
43890	1	80	3	1	1	5	1	2	14		2	65	0	0	1	0	1	0	0	1	0	0	0	0	1	1	0	0	0	0	0	0	0	1	1	87	179.7	26.94								0	0	0	0
43891	1	66	4	1	1	3	2	2	6		2	69	0	0	1	1	0	0	0	1	0	0	1	0	0	0	1	0	0	0	0	0	0	0	0	55.5	181.3	16.88	68.8	1	30	2				0	0	0	0
43892	1	35	1	2	0	1	1	5	8		2	66	1	0	0	0	0	0	1	0	1	1	0	0	0	1	0	0	0	0	0	0	1	1	1	103	174.6	33.79	106.5	1	2	12				1	0	0	0
43893	0	45	4	1	1	4	2	5	7		1	68	0	1	0	1	0	0	0	1	0	0	0	1	0	0	1	0	0	0	0	1	1	1	1	118.1	173.1	39.41	121.7	0	0					0	0	0	0
43895	0	50	3	1	1	4	6	2	15		2	72	0	1	0	0	1	0	0	1	0	0	0	1	0	1	0	0	0	0	0	0	1	1	1	92.7	159.6	36.39	114.5	1	7	1				0	1	0	0
43896	0	48	3	1	1	4	2	2	99		1	69	0	1	0	0	1	0	0	1	0	0	0	1	0	0	1	0	0	0	0	0	1	5	1	85.8	167.7	30.51	107	1	10	2				0	0	0	0
43899	1	35	3	1	1	3	1	3	9		1	69	1	0	0	0	1	0	0	1	0	0	1	0	0	1	0	0	0	0	0	0	0	1	1	67.1	178.6	21.04	77.4	1	3	7				1	0	0	0
43902	0	41	3	5	0	5	1	4	3	0	1	60	0	1	0	0	1	0	0	0	1	0	0	0	1	1	0	0	0	0	0	0	0	0	0	49	158.2	19.58	71.5	1	4	2				1	1	0	0
43903	1	80	3	1	1	5	2	1	4		2	60	0	0	1	0	1	0	0	1	0	0	0	0	1	0	1	0	0	0	0	0	0	9	1	63.6	172.8	21.3	94.2	1	270	1				0	0	0	0
43904	1	70	3	1	1	1	1	3	4		2	60	0	0	1	0	1	0	0	1	0	1	0	0	0	1	0	0	0	0	0	1	0	0	0	71.2	167.3	25.44	98.7	1	4	2				0	0	0	0
43905	0	73	3	1	1	5	1	2	7		2	62	0	0	1	0	1	0	0	1	0	0	0	0	1	1	0	0	0	0	0	0	0	2	1	99.2	170.3	34.2		1	3	1				0	0	0	0
43906	1	68	4	1	1	1	1	2	4		1	64	0	0	1	1	0	0	0	1	0	1	0	0	0	1	0	0	0	0	0	1	0	0	0	130.3	172.7	43.69	136.2	1	0					0	0	0	0
43908	0	55	3	1	1	4	1	2	15		1	71	0	1	0	0	1	0	0	1	0	0	0	1	0	1	0	0	0	0	0	0	0	4	1	63.5	162.8	23.96	82.5							0	1	0	0
43909	1	36	1	5	0	5	1	3	2		2	66	1	0	0	0	0	0	1	0	1	0	0	0	1	1	0	0	0	0	0	0	1	0	0	89.7	171.4	30.53	98.1	1	1	1				0	0	0	0
43910	1	53	1	2	0	1	1	4	5		1	71	0	1	0	0	0	0	1	0	1	1	0	0	0	1	0	0	0	0	0	0	0	0	0	73	160.9	28.2	98.3	1	3	1				0	0	0	0
43911	1	60	3	1	1	4	2	2	3		2	59	0	0	1	0	1	0	0	1	0	0	0	1	0	0	1	0	0	0	0	0	0	0	0	95.1	182.4	28.58	116.5	1	4	5				1	0	0	0
43912	0	21	1	1	1	1	5	7	4	0	1	66	1	0	0	0	0	0	1	1	0	1	0	0	0	0	0	1	0	0	0	0	0	0	0	80.3	156.3	32.87								0	0	0	0
43914	0	54	2	4	1	4	6	2	4		2	62	0	1	0	0	0	1	0	1	0	0	0	1	0	1	0	0	0	0	0	0	1	0	0	86.1	160.4	33.47	112.1	0	3	1				0	0	0	1
43916	0	55	3	1	1	1	1	2	6		2	59	0	1	0	0	1	0	0	1	0	1	0	0	0	1	0	0	0	0	0	0	1	0	0	62.4	160.2	24.31	89.4	0						0	0	0	0
43920	0	43	4	1	1	5	2	3	10	0	2	68	0	1	0	1	0	0	0	1	0	0	0	0	1	0	1	0	0	0	0	0	1	0	0	71.7	162.6	27.12	82.2	1	2	1				0	1	0	0
43923	1	67	1	2	1	1	1	2	3		1	66	0	0	1	0	0	0	1	1	0	1	0	0	0	1	0	0	0	0	0	0	1	0	0	73.6	160.4	28.61	100.5	1	0					0	0	0	0
43924	0	45	3	1	1	4	2	2	7		1	63	0	1	0	0	1	0	0	1	0	0	0	1	0	0	1	0	0	0	0	0	1	1	1	82.2	168.1	29.09	98.8	1	2	2				0	1	0	0
43926	1	71	3	1	1	4	5	1	3		1	68	0	0	1	0	1	0	0	1	0	0	0	1	0	0	0	1	0	0	0	0	1	1	1	83.2	184.6	24.42	101	1	2	2				0	0	0	0
43929	0	80	2	1	1	1	2	1	5		1	60	0	0	1	0	0	1	0	1	0	1	0	0	0	0	1	0	0	0	0	0	0	5	1	55.6	156.5	22.7								0	0	0	0
43932	1	27	4	1	1	3	6	4	8		1	74	1	0	0	1	0	0	0	1	0	0	1	0	0	1	0	0	0	0	0	0	1	0	0	106.7	176.2	34.37	109	0	1	5				1	0	0	0
43934	1	80	3	1	1	3	1	2	15		1	70	0	0	1	0	1	0	0	1	0	0	1	0	0	1	0	0	0	0	0	0	1	2	1	105.1	176.6	33.7	119	1	0					0	0	0	0
43935	0	29	3	1	1	4	6	2	7	0	1	60	1	0	0	0	1	0	0	1	0	0	0	1	0	1	0	0	0	0	0	0	1	3	1	77.6	158	31.08	98.9							0	1	0	0
43937	0	47	3	1	1	1	1	2	5		1	61	0	1	0	0	1	0	0	1	0	1	0	0	0	1	0	0	0	0	0	1	1	7	1	57.3	151.7	24.9	91.6	0	0					0	0	0	0
43939	1	35	2	1	1	1	5	4	7		1	62	1	0	0	0	0	1	0	1	0	1	0	0	0	0	0	1	0	0	0	0	0	0	0	115	176.9	36.75	113.7	0	5	3				0	0	0	0
43942	1	62	3	1	1	4	1	2	15		1	67	0	0	1	0	1	0	0	1	0	0	0	1	0	1	0	0	0	0	0	0	0	2	1	92.9	172.5	31.22	111.7	0	0					0	0	0	0
43944	0	34	2	4	0	1	1	4	6	0	1	65	1	0	0	0	0	1	0	0	1	1	0	0	0	1	0	0	0	0	0	0	0	0	0	68.8	154	29.01	94.1	0						0	0	0	0
43945	1	70	3	1	1	3	1	2	7		2	59	0	0	1	0	1	0	0	1	0	0	1	0	0	1	0	0	0	0	0	0	0	0	0	89.5	169.6	31.12	111.5	1	5	1				0	0	0	0
43949	1	41	2	1	1	3	6	5	5		2	62	0	1	0	0	0	1	0	1	0	0	1	0	0	1	0	0	0	0	0	0	0	0	0	118.1	170.3	40.72	122.9	1	0					0	0	0	0
43954	1	21	4	1	1	1	6	5	5		2	67	1	0	0	1	0	0	0	1	0	1	0	0	0	1	0	0	0	0	0	0	1	0	0	61	171.8	20.67	68.8	1	2	1				0	1	0	0
43955	0	27	1	1	1	1	5	3	4	0	1	70	1	0	0	0	0	0	1	1	0	1	0	0	0	0	0	1	0	0	0	0	0	0	0	71.8	165.7	26.15	91.6	1	1	2				0	0	0	0
43956	0	80	1	5	1	1	2	5	6		1	73	0	0	1	0	0	0	1	1	0	1	0	0	0	0	1	0	0	0	0	0	0	2	1	42.2	152.8	18.07	73.9							0	0	0	0
43957	1	44	2	4	1	5	2	2	77		2	71	0	1	0	0	0	1	0	1	0	0	0	0	1	0	1	0	0	0	0	0	0	3	1	87.1	173.8	28.83	98	0						0	1	0	0
43959	0	57	3	1	1	3	2	1	7		2	61	0	1	0	0	1	0	0	1	0	0	1	0	0	0	1	0	0	0	0	0	1	3	1	57.5	154.2	24.18	81.4	1	1	1				0	1	0	0
43960	1	43	1	2	0	3	1	2	5		1	66	0	1	0	0	0	0	1	0	1	0	1	0	0	1	0	0	0	0	0	0	0	0	0	99.8	172.2	33.66	121.4	1	2	4				0	1	0	0
43962	1	74	3	1	1	3	1	2	6		1	67	0	0	1	0	1	0	0	1	0	0	1	0	0	1	0	0	0	0	0	1	1	0	0	78.6	168.8	27.59	96	1	5	6				1	0	0	0
43963	1	31	3	1	1	5	1	7	15		1	70	1	0	0	0	1	0	0	1	0	0	0	0	1	1	0	0	0	0	0	0	0	1	1	110.1	193.9	29.28	104.2	1	3	3				1	1	0	0
43964	1	78	3	1	1	1	1	2	3		1	61	0	0	1	0	1	0	0	1	0	1	0	0	0	1	0	0	0	0	0	0	0	0	0	94.8	170.3	32.69	116.3	0	0					0	0	0	0
43966	0	71	3	1	1	3	1	2	7		1	61	0	0	1	0	1	0	0	1	0	0	1	0	0	1	0	0	0	0	0	0	0	1	1	49.8	159.7	19.53	71.5	1	0					0	0	0	0
43968	1	52	3	1	1	4	2	5	6		2	63	0	1	0	0	1	0	0	1	0	0	0	1	0	0	1	0	0	0	0	0	0	1	1	75	173.1	25.03	91.9	1	0					0	0	0	0
43971	0	52	1	5	1	4	1	2	15		2	65	0	1	0	0	0	0	1	1	0	0	0	1	0	1	0	0	0	0	0	1	1	2	1	66.2	163	24.92	92.5	0						0	0	0	0
43973	1	44	1	2	1	1	2	3	6		1	71	0	1	0	0	0	0	1	1	0	1	0	0	0	0	1	0	0	0	0	0	1	1	1	99.2	173.6	32.92	111.5	1	365	6				1	1	0	0
43976	0	60	1	1	1	1	1	2	7		2	65	0	0	1	0	0	0	1	1	0	1	0	0	0	1	0	0	0	0	0	0	1	0	0	79.1	153.4	33.61	108	0						1	0	0	0
43977	0	62	3	1	1	1	1	3	3		1	61	0	0	1	0	1	0	0	1	0	1	0	0	0	1	0	0	0	0	0	0	1	2	1	59.1	150.6	26.06	81	0	0					0	0	1	0
43980	1	53	1	2	0	1	1	3	3		1	71	0	1	0	0	0	0	1	0	1	1	0	0	0	1	0	0	0	0	0	0	0	0	0	82.5	176.2	26.57	99.3	1	1	6				0	0	0	0
43981	0	45	3	1	1	1	2	2	2		2	60	0	1	0	0	1	0	0	1	0	1	0	0	0	0	1	0	0	0	0	0	1	0	0	67	152.1	28.96	100	1	3	3				0	0	1	1
43986	0	23	4	1	1	4	6	4	8	0	1	74	1	0	0	1	0	0	0	1	0	0	0	1	0	1	0	0	0	0	0	0	1	0	0	90.5	167.7	32.18	111.7	1	10	3				0	0	0	0
43988	1	27	1	5	0	3	1	4	3		1	68	1	0	0	0	0	0	1	0	1	0	1	0	0	1	0	0	0	0	0	0	0	0	0	62.8	162.2	23.87		9						0	0	0	0
43991	0	61	2	4	0	1	2	5	6		2	65	0	0	1	0	0	1	0	0	1	1	0	0	0	0	1	0	0	0	0	0	1	1	1	105.8	159.8	41.43	114.6	1	1	1				0	0	0	0
43992	0	21	1	1	1	4	5	5	9	0	1	66	1	0	0	0	0	0	1	1	0	0	0	1	0	0	0	1	0	0	0	0	0	1	1	77.7	157.5	31.32	99.9	1	0					0	0	0	0
43994	1	46	3	1	1	3	2	1	8		2	60	0	1	0	0	1	0	0	1	0	0	1	0	0	0	1	0	0	0	0	0	0	1	1	82.9	183.3	24.67	96.7	1	0					0	0	0	0
43995	0	80	3	1	1	1	1	2	6		1	69	0	0	1	0	1	0	0	1	0	1	0	0	0	1	0	0	0	0	0	1	0	1	1	72.7	154.3	30.54	107.7	1	0					0	0	0	0
43997	1	60	2	4	1	5	2	2	6		2	62	0	0	1	0	0	1	0	1	0	0	0	0	1	0	1	0	0	0	0	0	1	2	1	90.7	170.8	31.09	113.2	0						0	0	0	0
44001	0	49	4	1	1	5	1	5	15		2	74	0	1	0	1	0	0	0	1	0	0	0	0	1	1	0	0	0	0	0	0	1	2	1	76.9	163.1	28.91	98.1	1	3	3				0	0	0	0
44004	1	51	4	1	1	5	2	3	77		2	70	0	1	0	1	0	0	0	1	0	0	0	0	1	0	1	0	0	0	0	0	0	0	0	102.2	178.7	32	104.6	1	0					0	0	0	0
44005	0	22	1	2	0	1	1	3	7	0	1	65	1	0	0	0	0	0	1	0	1	1	0	0	0	1	0	0	0	0	0	0	1	0	0	55.4	152.3	23.88	77.4							0	0	0	0
44008	1	39	2	4	1	4	1	4	8		2	63	1	0	0	0	0	1	0	1	0	0	0	1	0	1	0	0	0	0	0	0	0	0	0	125.6	180.6	38.51	123.4	1	1	5				0	0	0	0
44010	0	72	1	1	1	1	1	4	6		2	72	0	0	1	0	0	0	1	1	0	1	0	0	0	1	0	0	0	0	0	1	1	0	0	84.8	158.1	33.93	112	0						0	0	0	0
44011	0	36	4	1	1	4	1	3	14	0	2	70	1	0	0	1	0	0	0	1	0	0	0	1	0	1	0	0	0	0	0	0	0	0	0	63.9	167.6	22.75	78.8							0	0	0	0
44012	0	48	3	1	1	3	1	5	7		2	63	0	1	0	0	1	0	0	1	0	0	1	0	0	1	0	0	0	0	0	0	1	1	1	100.7	169.3	35.13	112.1	1	0					0	0	0	0
44013	0	51	3	1	1	3	1	4	12		2	64	0	1	0	0	1	0	0	1	0	0	1	0	0	1	0	0	0	0	0	0	1	1	1	73.8	169.9	25.57	95	1	1	1				0	0	0	0
44016	1	44	3	1	1	3	1	3	2		1	67	0	1	0	0	1	0	0	1	0	0	1	0	0	1	0	0	0	0	0	0	1	1	1	91.9	175.6	29.8	107	1	0					0	0	0	1
44017	1	42	3	1	1	3	1	3	8		1	69	0	1	0	0	1	0	0	1	0	0	1	0	0	1	0	0	0	0	0	0	0	0	0	80.5	177.3	25.61	89	0	0					1	0	0	0
44021	0	71	3	1	1	3	1	2	8		1	65	0	0	1	0	1	0	0	1	0	0	1	0	0	1	0	0	0	0	0	0	1	1	1	66.5	163.9	24.76	93.1	0	2	1				0	0	0	0
44022	0	44	4	1	1	5	1	6	7	0	1	64	0	1	0	1	0	0	0	1	0	0	0	0	1	1	0	0	0	0	0	0	1	10	1	73.7	164.3	27.3	95.4	1	3	2				0	1	0	0
44024	1	23	4	1	1	3	5	5	10		1	62	1	0	0	1	0	0	0	1	0	0	1	0	0	0	0	1	0	0	0	0	0	0	0	112.8	169.5	39.26	121.1	1	3	5				0	0	0	0
44027	1	76	3	1	1	1	1	2	8		1	59	0	0	1	0	1	0	0	1	0	1	0	0	0	1	0	0	0	0	0	0	0	1	1	71.2	164.6	26.28	100.3	1	0					0	0	0	0
44029	0	70	3	5	1	5	2	1	7		2	70	0	0	1	0	1	0	0	1	0	0	0	0	1	0	1	0	0	0	0	0	1	5	1	77.2	172	26.1	95.5	1	3	1				1	1	0	0
44032	0	47	4	1	1	4	2	3	9		1	74	0	1	0	1	0	0	0	1	0	0	0	1	0	0	1	0	0	0	0	0	0	0	0	109.9	169.1	38.43	113.9	1	2	1				0	0	0	0
44033	0	47	3	1	1	5	1	4	15		2	66	0	1	0	0	1	0	0	1	0	0	0	0	1	1	0	0	0	0	0	0	1	2	1	68.3	170.5	23.49	89.5	1	3	2				0	0	0	0
44034	0	49	3	1	1	5	1	4	15		1	70	0	1	0	0	1	0	0	1	0	0	0	0	1	1	0	0	0	0	0	0	0	3	1	55.1	167.5	19.64	71.4	1	3	2				0	0	0	0
44035	1	28	4	5	1	4	5	1	4		2	74	1	0	0	1	0	0	0	1	0	0	0	1	0	0	0	1	0	0	0	0	0	0	0	65.7	175.2	21.4	77.4	1	1	2				0	0	0	0
44039	0	57	2	4	0	1	1	6	5		1	62	0	1	0	0	0	1	0	0	1	1	0	0	0	1	0	0	0	0	0	1	1	0	0	111.8	145.8	52.59	123.6	1	0					0	0	0	0
44040	1	42	1	5	0	3	1	6	14		1	62	0	1	0	0	0	0	1	0	1	0	1	0	0	1	0	0	0	0	0	0	1	0	0	78	167.2	27.9	94.7	0	10	1				1	0	0	0
44041	1	60	4	1	1	5	1	2	15		1	68	0	0	1	1	0	0	0	1	0	0	0	0	1	1	0	0	0	0	0	0	1	5	1	96.9	177.4	30.79	106.2	0	0					0	1	0	0
44042	1	52	1	2	0	1	1	6	10		2	73	0	1	0	0	0	0	1	0	1	1	0	0	0	1	0	0	0	0	0	1	0	0	0	73.2	166.1	26.53	99.8							0	0	0	0
44045	1	65	3	1	1	1	2	1	8		1	67	0	0	1	0	1	0	0	1	0	1	0	0	0	0	1	0	0	0	0	0	0	0	0	74	177.5	23.49	89.4	1	1	3				1	0	0	0
44047	1	22	3	1	1	5	5	3	8		2	68	1	0	0	0	1	0	0	1	0	0	0	0	1	0	0	1	0	0	0	0	1	1	1	77.5	174.7	25.39	90.4	1	1	6				0	1	0	0
44049	1	30	4	1	1	3	6	3	12		1	64	1	0	0	1	0	0	0	1	0	0	1	0	0	1	0	0	0	0	0	0	0	0	0	91.6	175.7	29.67	95.7	1	3	4				1	0	0	0
44050	0	20	3	1	1	1	6	2	2	0	1	61	1	0	0	0	1	0	0	1	0	1	0	0	0	1	0	0	0	0	0	0	0	1	1	54.4	156.7	22.15	79.2	1	0					0	0	0	0
44051	1	32	3	1	1	1	1	5	15		1	68	1	0	0	0	1	0	0	1	0	1	0	0	0	1	0	0	0	0	0	0	1	0	0	81.9	184.8	23.98	90.2	1	1	1				0	0	0	0
44052	0	41	1	2	1	4	1	6	10	0	1	73	0	1	0	0	0	0	1	1	0	0	0	1	0	1	0	0	0	0	0	0	0	0	0	89.8	158.2	35.88	108.1	0	1	1				0	0	0	0
44053	0	80	3	1	1	3	1	2	6		1	63	0	0	1	0	1	0	0	1	0	0	1	0	0	1	0	0	0	0	0	0	0	1	1	59.4	154	25.05	94.7	1	2	1				0	0	0	0
44055	0	80	3	1	1	1	2	3	7		2	62	0	0	1	0	1	0	0	1	0	1	0	0	0	0	1	0	0	0	0	0	0	3	1	78.8	153.4	33.49								0	0	0	0
44057	0	22	3	1	1	4	6	2	10	0	2	69	1	0	0	0	1	0	0	1	0	0	0	1	0	1	0	0	0	0	0	0	0	0	0	59.5	166	21.59	75.7	1	4	2				1	0	0	0
44058	0	38	4	1	1	4	5	2	6	0	1	64	1	0	0	1	0	0	0	1	0	0	0	1	0	0	0	1	0	0	0	0	1	1	1	63.6	148.6	28.8	90.2	0	0					0	0	0	0
44059	0	52	3	1	1	4	2	1	15		1	63	0	1	0	0	1	0	0	1	0	0	0	1	0	0	1	0	0	0	0	0	1	8	1	69.2	160.6	26.83	89.6	1	2	1				0	0	0	0
44060	0	69	3	1	1	5	2	1	7		1	67	0	0	1	0	1	0	0	1	0	0	0	0	1	0	1	0	0	0	0	0	1	1	1	66	161.5	25.3	88.3	1	1	1				0	0	0	0
44061	0	80	3	1	1	5	2	1	12		2	67	0	0	1	0	1	0	0	1	0	0	0	0	1	0	1	0	0	0	0	0	1	3	1	63.6	161.4	24.41								0	0	0	0
44062	1	77	1	2	0	1	1	2	3		1	60	0	0	1	0	0	0	1	0	1	1	0	0	0	1	0	0	0	0	0	1	1	1	1	81	160.2	31.56	120.4	1	0					0	0	0	0
44063	0	40	3	1	1	3	2	3	10	0	1	67	0	1	0	0	1	0	0	1	0	0	1	0	0	0	1	0	0	0	0	0	1	0	0	92.2	168.2	32.59		1	0					0	0	0	0
44064	0	27	1	2	0	3	5	5	7	0	2	70	1	0	0	0	0	0	1	0	1	0	1	0	0	0	0	1	0	0	0	0	1	1	1	56.2	152.1	24.29	77.1	1	1	1				0	0	0	0
44066	0	55	1	2	0	1	2	2	2		1	66	0	1	0	0	0	0	1	0	1	1	0	0	0	0	1	0	0	0	0	0	1	1	1	83.4	153.2	35.53	100.6	1	0					0	0	0	0
44067	0	20	4	1	1	3	5	5		0	2	72	1	0	0	1	0	0	0	1	0	0	1	0	0	0	0	1	0	0	0	0	0	0	0	88.9	158.7	35.3	100.4	0						0	0
44068	0	60	1	2	1	3	1	3	9		2	70	0	0	1	0	0	0	1	1	0	0	1	0	0	1	0	0	0	0	0	1	1	1	1	76.3	155.7	31.47	98.5	1	6	1				0	0	0	0
44069	0	76	4	1	1	3	2	5	14		1	68	0	0	1	1	0	0	0	1	0	0	1	0	0	0	1	0	0	0	0	0	1	3	1	80.6	158	32.29	95.8	1	2	1				0	0	0	0
44071	0	43	3	1	1	5	1	3	9	0	2	67	0	1	0	0	1	0	0	1	0	0	0	0	1	1	0	0	0	0	0	0	1	1	1	104.8	175.9	33.87	106.4	0	3	1				0	0	0	0
44072	0	54	4	1	1	5	1	3	9		1	63	0	1	0	1	0	0	0	1	0	0	0	0	1	1	0	0	0	0	0	0	0	2	1	56.1	158.8	22.25	81.5	0	1	1				0	0	0	0
44073	1	34	3	1	1	3	5	4	14		2	61	1	0	0	0	1	0	0	1	0	0	1	0	0	0	0	1	0	0	0	0	1	0	0	85.4	172.3	28.77	96.8	0	0					1	1	0	0
44074	1	22	3	1	1	1	5	2	3		2	66	1	0	0	0	1	0	0	1	0	1	0	0	0	0	0	1	0	0	0	0	1	0	0	98.3	176.2	31.66	107	1	7	14				1	0	0	1
44081	0	25	3	1	1	3	1	3	6	0	1	67	1	0	0	0	1	0	0	1	0	0	1	0	0	1	0	0	0	0	0	0	0	0	0	58.3	167.6	20.75	78.7	1	1	2				0	0	0	0
44082	1	80	3	1	1	5	1	2	4		1	60	0	0	1	0	1	0	0	1	0	0	0	0	1	1	0	0	0	0	0	0	1	2	1	104.4	181.5	31.69	120	1	7	1				0	0	0	0
44084	1	22	1	2	0	3	2	7	12		1	62	1	0	0	0	0	0	1	0	1	0	1	0	0	0	1	0	0	0	0	0	1	0	0	64.9	178.2	20.44	78.2	1	5	1				1	0	0	0
44085	1	79	3	1	1	3	1	2	6		1	60	0	0	1	0	1	0	0	1	0	0	1	0	0	1	0	0	0	0	0	0	0	0	0	54.1	165.6	19.73	81.7	1	0					0	0	0	0
44086	1	50	4	1	1	3	2	1	77		2	66	0	1	0	1	0	0	0	1	0	0	1	0	0	0	1	0	0	0	0	0	1	0	0	108.7	177.7	34.42	106.7	1	7	12				1	0	0	0
44088	0	68	4	1	1	1	2	2	4		1	74	0	0	1	1	0	0	0	1	0	1	0	0	0	0	1	0	0	0	0	0	1	0	0	91.9	165	33.76	108.3							0	0	1	0
44089	0	44	1	1	1	1	2	1	3	0	1	60	0	1	0	0	0	0	1	1	0	1	0	0	0	0	1	0	0	0	0	0	1	2	1	53.2	162.6	20.12	80.6	0	0					0	1	0	1
44090	0	66	3	1	1	1	2	1	2		2	62	0	0	1	0	1	0	0	1	0	1	0	0	0	0	1	0	0	0	0	0	1	6	1	85.4	156	35.09	114.4	1	1	3				0	0	0	1
44091	0	49	2	4	1	1	2	4	4		1	62	0	1	0	0	0	1	0	1	0	1	0	0	0	0	1	0	0	0	0	0	0	1	1	73.4	156.7	29.89	93	0						0	0	0	0
44092	1	47	3	1	1	1	1	4	6		1	67	0	1	0	0	1	0	0	1	0	1	0	0	0	1	0	0	0	0	0	0	1	0	0	71.3	170.9	24.41	92.1	0	1	1				1	0	0	1
44093	0	36	3	1	1	4	2	3	6	0	1	64	1	0	0	0	1	0	0	1	0	0	0	1	0	0	1	0	0	0	0	0	1	2	1	99.1	159.4	39	108.8	1	5	2				0	0	1	0
44095	0	24	4	1	1	3	5	4	6	0	2	68	1	0	0	1	0	0	0	1	0	0	1	0	0	0	0	1	0	0	0	0	0	0	0	83.5	162.8	31.5	103.6	0						0	0	1	1
44096	1	64	2	4	0	1	1	3	5		1	72	0	0	1	0	0	1	0	0	1	1	0	0	0	1	0	0	0	0	0	0	1	0	0	68.7	165.9	24.96	95.3	1	1	4				0	0	0	0
44098	1	34	3	1	1	3	1	6	6		2	64	1	0	0	0	1	0	0	1	0	0	1	0	0	1	0	0	0	0	0	0	0	0	0	67.1	178.5	21.06	81.7	1	2	2				1	0	0	0
44100	0	27	4	1	1	4	5	2	8	0	2	60	1	0	0	1	0	0	0	1	0	0	0	1	0	0	0	1	0	0	0	0	0	0	0	73.9	165.1	27.11	83.5	1	3	2				1	1	0	0
44104	0	80	3	1	1	4	1	2	13		1	63	0	0	1	0	1	0	0	1	0	0	0	1	0	1	0	0	0	0	0	0	1	3	1	74.3	152.2	32.07	104	1	0					0	0	0	0
44108	0	80	3	1	1	1	2	3	6		1	67	0	0	1	0	1	0	0	1	0	1	0	0	0	0	1	0	0	0	0	1	1	0	0	55.9	158.8	22.17	83.7	0						0	0	0	0
44109	1	42	4	1	1	1	5	1	1		2	67	0	1	0	1	0	0	0	1	0	1	0	0	0	0	0	1	0	0	0	0	1	1	1	77	166.5	27.78	95.1	0	0					1	0	1	1
44110	0	33	3	1	1	4	2	4	6	0	1	65	1	0	0	0	1	0	0	1	0	0	0	1	0	0	1	0	0	0	0	0	1	1	1	98.7	164.6	36.43	100.9	0	0					0	0	0	0
44111	1	29	4	1	1	4	5	4	5		1	68	1	0	0	1	0	0	0	1	0	0	0	1	0	0	0	1	0	0	0	0	1	0	0	97.3	187.5	27.68	98.9	1	3	3				0	0	0	0
44112	0	32	1	1	1	4	5	2	6	0	2	72	1	0	0	0	0	0	1	1	0	0	0	1	0	0	0	1	0	0	0	0	1	1	1	87.4	158.5	34.79	115.7	1	3	4				0	1	0	0
44113	1	45	2	4	0	5	1	5	15		2	68	0	1	0	0	0	1	0	0	1	0	0	0	1	1	0	0	0	0	0	0	1	1	1	62.8	157.6	25.28	84.2	1	7	2				1	0	0	0
44116	0	80	1	1	1	1	2	2	7		2	66	0	0	1	0	0	0	1	1	0	1	0	0	0	0	1	0	0	0	0	0	0	1	1	46.8	149.3	21	85	0						0	0	0	0
44117	0	67	4	1	1	1	2	3	6		1	59	0	0	1	1	0	0	0	1	0	1	0	0	0	0	1	0	0	0	0	0	1	1	1	69.1	169	24.19	93.6	0						0	0	0	0
44120	0	71	2	4	1	5	1	3	4		2	60	0	0	1	0	0	1	0	1	0	0	0	0	1	1	0	0	0	0	0	1	1	1	1	83.1	152.8	35.59	116.9	0						0	0	0	0
44121	1	33	3	1	1	3	2	7	6		2	60	1	0	0	0	1	0	0	1	0	0	1	0	0	0	1	0	0	0	0	0	0	0	0	85.9	172.2	28.97	96.9	1	1	2				0	0	0	0
44123	1	54	3	1	1	3	2	1	2		2	61	0	1	0	0	1	0	0	1	0	0	1	0	0	0	1	0	0	0	0	1	0	0	0	59.1	171.5	20.09	82.1	0	3	4				0	0	0	1
44124	0	37	3	1	1	5	1	3	8	0	1	61	1	0	0	0	1	0	0	1	0	0	0	0	1	1	0	0	0	0	0	0	1	0	0	60.8	164.6	22.44	90	1	0					0	0	0	0
44126	1	60	3	1	1	5	6	2	15		1	63	0	0	1	0	1	0	0	1	0	0	0	0	1	1	0	0	0	0	0	0	0	0	0	113	188.3	31.87	123.9	1	1	2				0	0	0	0
44128	0	29	4	1	1	1	5	3	8	0	2	68	1	0	0	1	0	0	0	1	0	1	0	0	0	0	0	1	0	0	0	0	1	1	1	61.4	168.3	21.68	78.7	0						0	0	0	0
44129	0	51	2	1	1	4	1	5	7		1	60	0	1	0	0	0	1	0	1	0	0	0	1	0	1	0	0	0	0	0	1	0	0	0	70.1	163.6	26.19	95.5	1	4	2				0	0	0	0
44130	1	53	1	5	1	5	1	4	12		2	67	0	1	0	0	0	0	1	1	0	0	0	0	1	1	0	0	0	0	0	0	1	0	0	81.5	179.1	25.41	98.6	0						0	0	0	0
44131	0	26	3	1	1	3	6	2	9	0	2	63	1	0	0	0	1	0	0	1	0	0	1	0	0	1	0	0	0	0	0	0	0	3	1	62	174.6	20.34	79.6	1	5	3				0	0	0	0
44133	0	47	3	1	1	4	1	2	7		2	69	0	1	0	0	1	0	0	1	0	0	0	1	0	1	0	0	0	0	0	0	0	3	1	65.6	167.3	23.44	86	1	5	4				0	0	0	0
44141	0	77	1	2	0	1	1	5	6		1	65	0	0	1	0	0	0	1	0	1	1	0	0	0	1	0	0	0	0	0	0	0	0	0	50.9	142.4	25.1	89.1	0						0	0	0	0
44142	1	28	1	5	1	4	5	3	7		2	69	1	0	0	0	0	0	1	1	0	0	0	1	0	0	0	1	0	0	0	0	0	0	0	62.6	182.8	18.73	69.2	1	1	1				1	1	0	0
44144	0	32	2	4	1	5	1	3	9	0	1	72	1	0	0	0	0	1	0	1	0	0	0	0	1	1	0	0	0	0	0	0	1	0	0	61.7	168.3	21.78	82.8							0	0	0	0
44148	0	32	1	2	0	3	5	3	9	0	2	71	1	0	0	0	0	0	1	0	1	0	1	0	0	0	0	1	0	0	0	0	1	1	1	94.3	159.2	37.21	97.8	1	1	1				0	0	0	0
44149	0	80	3	1	1	3	2	3	15		2	68	0	0	1	0	1	0	0	1	0	0	1	0	0	0	1	0	0	0	0	0	1	0	0	61.4	158	24.6	82.2	1	5	1				0	0	0	0
44150	1	48	3	1	1	1	6	6	6		2	61	0	1	0	0	1	0	0	1	0	1	0	0	0	1	0	0	0	0	0	0	1	0	0	78.6	171.5	26.72	90.7	1	7	3				1	0	1	0
44154	1	35	3	1	1	4	5	4	15		1	62	1	0	0	0	1	0	0	1	0	0	0	1	0	0	0	1	0	0	0	0	1	8	1	110	183.2	32.77	120.9	1	1	12				1	1	0	0
44155	0	71	4	1	1	3	1	2	6		2	67	0	0	1	1	0	0	0	1	0	0	1	0	0	1	0	0	0	0	0	0	1	1	1	77.6	154.3	32.59	101.3	1	0					0	0	0	0
44156	1	49	1	2	0	1	5	5	7		2	70	0	1	0	0	0	0	1	0	1	1	0	0	0	0	0	1	0	0	0	0	0	0	0	77	168.8	27.02	103	1	7	3				1	0	0	0
44157	1	25	1	1	1	5	5	3	15		1	65	1	0	0	0	0	0	1	1	0	0	0	0	1	0	0	1	0	0	0	0	0	0	0	67	168.6	23.57	79.1	1	3	5				0	0	0	0
44158	0	76	1	1	1	4	1	2	4		1	66	0	0	1	0	0	0	1	1	0	0	0	1	0	1	0	0	0	0	0	1	1	2	1	63.4	145.6	29.91	102.9	0	0					0	0	0	0
44160	0	33	1	2	0	1	1	3	2	1	1	71	1	0	0	0	0	0	1	0	1	1	0	0	0	1	0	0	0	0	0	0	1	2	1	82.1	151.3	35.86	107.2	0						0	0	0	0
44162	0	72	3	1	1	4	1	4	7		2	66	0	0	1	0	1	0	0	1	0	0	0	1	0	1	0	0	0	0	0	0	0	8	1	66.8	162	25.45	91.1	1	7	2				0	0	0	0
44163	0	45	3	1	1	1	5	3	5		2	63	0	1	0	0	1	0	0	1	0	1	0	0	0	0	0	1	0	0	0	0	0	0	0	52.4	157.9	21.02	80.6	1	3	12				0	0	0	0
44164	0	80	3	1	1	1	1	2	4		2	70	0	0	1	0	1	0	0	1	0	1	0	0	0	1	0	0	0	0	0	0	0	1	1	67.3	161.2	25.9	105.9	0						0	0	0	0
44165	0	49	1	1	1	5	1	3	14		2	66	0	1	0	0	0	0	1	1	0	0	0	0	1	1	0	0	0	0	0	0	1	0	0	93.5	166.4	33.77	107.6	1	3	3				0	0	0	0
44169	1	32	3	1	1	3	1	4	7		1	60	1	0	0	0	1	0	0	1	0	0	1	0	0	1	0	0	0	0	0	0	0	0	0	77.8	179.7	24.09	93	1	1	4				1	1	0	0
44171	0	27	3	1	1	4	1	4	7	0	1	69	1	0	0	0	1	0	0	1	0	0	0	1	0	1	0	0	0	0	0	0	0	0	0	80.4	172.9	26.89	101.3	0	2	1				0	0	0	0
44173	1	33	3	1	1	5	6	2	15		2	67	1	0	0	0	1	0	0	1	0	0	0	0	1	1	0	0	0	0	0	0	1	1	1	83	183.6	24.62	98.9	1	2	4				0	1	0	0
44175	1	32	3	1	1	1	1	2	4		2	59	1	0	0	0	1	0	0	1	0	1	0	0	0	1	0	0	0	0	0	0	1	0	0	107.2	170.4	36.92	122.1	1	1	6				1	0	0	0
44176	1	73	3	1	1	1	2	2	4		2	70	0	0	1	0	1	0	0	1	0	1	0	0	0	0	1	0	0	0	0	0	1	0	0	99	166.6	35.67	120.3	1	0					0	0	0	0
44177	0	26	4	5	1	4	5	2	9	0	1	68	1	0	0	1	0	0	0	1	0	0	0	1	0	0	0	1	0	0	0	0	0	3	1	75	166.5	27.05	85.4	0						0	0	0	0
44178	0	40	1	2	0	1	2	6	2	0	2	72	0	1	0	0	0	0	1	0	1	1	0	0	0	0	1	0	0	0	0	0	1	0	0	67.5	160.6	26.17	88.7	0						0	0	0	0
44180	1	45	2	4	1	4	1	2	7		1	62	0	1	0	0	0	1	0	1	0	0	0	1	0	1	0	0	0	0	0	0	1	0	0	110.8	176.6	35.53	119.7	1	2	6				1	0	0	0
44181	1	34	4	1	1	1	5	4	6		2	65	1	0	0	1	0	0	0	1	0	1	0	0	0	0	0	1	0	0	0	0	1	1	1	98.9	176.1	31.89	106	1	2	5				1	1	0	0
44182	1	59	2	4	1	1	1	2	9		2	61	0	1	0	0	0	1	0	1	0	1	0	0	0	1	0	0	0	0	0	0	0	0	0	97.4	162.5	36.89	113.2	1	0					0	0	0	0
44183	1	23	1	1	1	1	5	3	14		1	60	1	0	0	0	0	0	1	1	0	1	0	0	0	0	0	1	0	0	0	0	0	0	0	71.7	170.6	24.64	86.4	1	1	6				1	1	0	0
44184	1	49	3	1	1	1	1	2	8		2	59	0	1	0	0	1	0	0	1	0	1	0	0	0	1	0	0	0	0	0	0	1	1	1	218.2	181.6	66.16	152.8	1	0					0	0	0	0
44186	1	58	1	1	1	4	1	2			2	66	0	1	0	0	0	0	1	1	0	0	0	1	0	1	0	0	0	0	0	0	1	0	0	83.4	165.7	30.38	104.3							1	0
44187	1	46	3	1	1	1	1	6	7		2	62	0	1	0	0	1	0	0	1	0	1	0	0	0	1	0	0	0	0	0	0	0	0	0	95.2	169.8	33.02	106.9	1	7	12				1	1	0	0
44189	0	55	3	1	1	3	1	3	15		2	68	0	1	0	0	1	0	0	1	0	0	1	0	0	1	0	0	0	0	0	0	1	1	1	65.2	166.6	23.49	97.4	1	4	3				0	0	0	0
44190	0	71	4	1	1	1	2	2	7		1	73	0	0	1	1	0	0	0	1	0	1	0	0	0	0	1	0	0	0	0	0	1	0	0	56.4	160.5	21.89	90	1	0					0	0	0	0
44191	1	80	4	1	1	4	1	2	4		2	67	0	0	1	1	0	0	0	1	0	0	0	1	0	1	0	0	0	0	0	0	0	0	0	64.3	173.1	21.46	87.7	1	3	2				0	0	0	0
44194	1	36	1	2	0	1	1	4	6		1	69	1	0	0	0	0	0	1	0	0	1	0	0	0	1	0	0	0	0	0	0	0	0	0	91.9	171.8	31.14	104	1	1	2				0	1	0	0
44195	1	69	2	4	1	1	1	7	4		2	73	0	0	1	0	0	1	0	1	0	1	0	0	0	1	0	0	0	0	0	1	1	0	0	101.7	161.6	38.94	125.7	1	0					0	0	0	0
44196	1	40	1	2	0	1	5	7	14		1	62	0	1	0	0	0	0	1	0	1	1	0	0	0	0	0	1	0	0	0	0	0	0	0	86.2	159.1	34.05	109	1	1	7				1	0	0	0
44197	0	23	4	1	1	3	5	3	2	0	1	59	1	0	0	1	0	0	0	1	0	0	1	0	0	0	0	1	0	0	0	0	1	0	0	123.7	162.8	46.67	117.8	1	0					0	0	0	0
44200	1	80	3	5	1	5	1	3	14		2	71	0	0	1	0	1	0	0	1	0	0	0	0	1	1	0	0	0	0	0	0	0	6	1	63.8	158	25.56	100.8	0						0	0	0	0
44201	1	76	3	1	1	4	1	3	5		2	59	0	0	1	0	1	0	0	1	0	0	0	1	0	1	0	0	0	0	0	0	0	0	0	71.7	184.7	21.02	98.9	1	0					1	0	0	0
44205	0	32	4	1	1	5	1	4	15	0	2	66	1	0	0	1	0	0	0	1	0	0	0	0	1	1	0	0	0	0	0	0	0	0	0	50.4	162.7	19.04	68.7	1	1	1				0	0	0	0
44206	1	45	1	2	0	1	6	3	7		2	65	0	1	0	0	0	0	1	0	1	1	0	0	0	1	0	0	0	0	0	0	0	0	0	69.3	159.1	27.38	91.5	1	6	2				0	0	0	0
44208	1	67	4	1	1	4	1	2	8		2	67	0	0	1	1	0	0	0	1	0	0	0	1	0	1	0	0	0	0	0	1	1	0	0	103.8	176.7	33.24								0	0	0	0
44209	1	59	1	1	1	4	2	2	4		2	66	0	1	0	0	0	0	1	1	0	0	0	1	0	0	1	0	0	0	0	0	1	0	0	95.7	175.4	31.11	113.7	1	30	3				0	0	0	1
44210	1	71	3	1	1	5	1	2	7		1	60	0	0	1	0	1	0	0	1	0	0	0	0	1	1	0	0	0	0	0	0	1	7	1	95.4	181.7	28.9	112	1	0					0	0	0	0
44213	0	50	3	1	1	5	1	4	15		1	70	0	1	0	0	1	0	0	1	0	0	0	0	1	1	0	0	0	0	0	0	1	1	1	56.9	158.7	22.59	85.5	0						0	1	0	0
44215	1	73	3	1	1	4	1	3	3		1	61	0	0	1	0	1	0	0	1	0	0	0	1	0	1	0	0	0	0	0	0	1	3	1	72.9	163.4	27.3	98.4	0						1	0	1	0
44217	0	53	4	1	1	4	1	3	15		1	63	0	1	0	1	0	0	0	1	0	0	0	1	0	1	0	0	0	0	0	1	1	0	0	62.8	161.4	24.11	84.5	1	2	3				0	0	0	0
44218	1	64	2	1	1	3	1	3	8		2	72	0	0	1	0	0	1	0	1	0	0	1	0	0	1	0	0	0	0	0	0	1	1	1	97.9	167.5	34.89	112.6	1	3	6				0	0	0	0
44220	1	39	3	1	1	5	2	3	12		2	69	1	0	0	0	1	0	0	1	0	0	0	0	1	0	1	0	0	0	0	1	1	2	1	87.2	180	26.91	97.8							0	1	0	0
44221	1	27	4	1	1	1	6	5	8		2	64	1	0	0	1	0	0	0	1	0	1	0	0	0	1	0	0	0	0	0	0	0	0	0	82.9	188.2	23.41	88.4	0	2	7				0	0	0	0
44223	1	57	1	1	1	1	1	7	6		1	65	0	1	0	0	0	0	1	1	0	1	0	0	0	1	0	0	0	0	0	1	1	0	0	97.7	166.3	35.33	119.6	1	1	1				0	0	0	0
44228	1	54	3	1	1	3	2	1	12		2	64	0	1	0	0	1	0	0	1	0	0	1	0	0	0	1	0	0	0	0	0	0	0	0	63.9	168	22.64	85.6	1	7	6				0	0	0	1
44229	0	72	3	1	1	3	1	2	6		2	63	0	0	1	0	1	0	0	1	0	0	1	0	0	1	0	0	0	0	0	0	1	4	1	68.1	164.9	25.04	104.8	1	1	2				1	0	0	0
44231	1	31	3	1	1	3	5	1	4		2	60	1	0	0	0	1	0	0	1	0	0	1	0	0	0	0	1	0	0	0	0	1	0	0	81.5	179.6	25.27	94	1	2	6				1	1	0	0
44232	1	38	3	1	1	4	2	4	12		2	62	1	0	0	0	1	0	0	1	0	0	0	1	0	0	1	0	0	0	0	0	0	1	1	67.7	170.3	23.34	87.7	1	5	1				0	1	0	0
44233	1	65	1	2	0	1	2	7	9		2	70	0	0	1	0	0	0	1	0	1	1	0	0	0	0	1	0	0	0	0	0	0	0	0	78.8	169.4	27.46	100.9	0	1	2				0	0	0	0
44237	0	29	4	1	1	3	6	3	9	0	1	68	1	0	0	1	0	0	0	1	0	0	1	0	0	1	0	0	0	0	0	0	0	0	0	83.7	169.8	29.03	83.3	1	3	1				0	0	0	0
44238	1	61	3	5	1	5	1	3	8		2	69	0	0	1	0	1	0	0	1	0	0	0	0	1	1	0	0	0	0	0	0	0	3	1	89.6	172.6	30.08	106.6	1	350	2				0	0	0	0
44240	1	72	3	1	1	4	2	1	4		1	60	0	0	1	0	1	0	0	1	0	0	0	1	0	0	1	0	0	0	0	0	1	0	0	127.9	181.6	38.78	141	1	5	1				0	0	0	0
44241	1	46	3	1	1	4	2	1	9		1	63	0	1	0	0	1	0	0	1	0	0	0	1	0	0	1	0	0	0	0	0	0	2	1	79.4	186.9	22.73	90.1	1	5	4				0	0	0	0
44243	1	60	1	1	1	5	1	3	15		1	69	0	0	1	0	0	0	1	1	0	0	0	0	1	1	0	0	0	0	0	0	1	0	0	124.2	191.7	33.8	115.6	1	1	1				0	0	0	0
44245	0	40	3	1	1	4	5	3	9	0	2	63	0	1	0	0	1	0	0	1	0	0	0	1	0	0	0	1	0	0	0	0	0	0	0	70.4	174	23.25		1	0					1	0	0	0
44247	0	37	3	1	1	5	1	4	14	0	1	63	1	0	0	0	1	0	0	1	0	0	0	0	1	1	0	0	0	0	0	0	1	0	0	74.8	169.4	26.07	92.5	0						0	0	0	0
44248	0	40	3	1	1	3	2	1	3	0	1	64	0	1	0	0	1	0	0	1	0	0	1	0	0	0	1	0	0	0	0	0	1	1	1	101.4	161.8	38.73		1	0					0	0	1	0
44249	1	57	2	4	0	1	2	5	7		1	73	0	1	0	0	0	1	0	0	1	1	0	0	0	0	1	0	0	0	0	1	1	0	0	83.8	170.8	28.73	103.5	1	3	6				0	0	0	0
44250	0	33	1	2	0	4	2	3	9	0	2	74	1	0	0	0	0	0	1	0	1	0	0	1	0	0	1	0	0	0	0	0	1	0	0	61.9	143.2	30.19	101.7	0	1	2				0	0	0	0
44252	0	58	2	4	0	1	5	7	5		1	62	0	1	0	0	0	1	0	0	1	1	0	0	0	0	0	1	0	0	0	0	0	1	1	62.5	150	27.78	89.5	0	0					0	0	0	0
44253	1	33	4	1	1	1	1	4	8		1	68	1	0	0	1	0	0	0	1	0	1	0	0	0	1	0	0	0	0	0	0	1	0	0	65.6	175.8	21.23	79.5	1	3	6				0	0	0	0
44254	1	23	3	1	1	4	6	3	10		1	63	1	0	0	0	1	0	0	1	0	0	0	1	0	1	0	0	0	0	0	0	0	1	1	73.2	179.7	22.67	83.3	1	4	4				0	1	0	0
44255	0	60	3	1	1	5	2	1	9		2	63	0	0	1	0	1	0	0	1	0	0	0	0	1	0	1	0	0	0	0	0	1	3	1	79.8	160.6	30.94	94.8	0	2	3				1	0	0	0
44257	1	50	3	1	1	5	1	4	15		1	69	0	1	0	0	1	0	0	1	0	0	0	0	1	1	0	0	0	0	0	0	0	4	1	105.7	171.8	35.81	107.7							1	1	0	0
44259	1	62	3	1	1	3	1	3	77		2	59	0	0	1	0	1	0	0	1	0	0	1	0	0	1	0	0	0	0	0	0	0	0	0	81	179.7	25.08	98.2	1	0					0	0	0	0
44260	0	77	2	4	1	4	2	1	7		2	69	0	0	1	0	0	1	0	1	0	0	0	1	0	0	1	0	0	0	0	1	1	0	0	77	155.5	31.84	106.5	1	0					0	0	0	0
44261	1	45	3	1	1	3	1	5	7		1	67	0	1	0	0	1	0	0	1	0	0	1	0	0	1	0	0	0	0	0	0	1	2	1	134.2	183.2	39.99	129.9	1	0					0	0	0	0
44262	0	35	3	1	1	3	1	3	14	0	2	63	1	0	0	0	1	0	0	1	0	0	1	0	0	1	0	0	0	0	0	0	0	0	0	105.1	164.7	38.74	112	0	1	3				0	1	0	0
44264	1	38	4	1	1	4	5	4	15		2	69	1	0	0	1	0	0	0	1	0	0	0	1	0	0	0	1	0	0	0	0	1	2	1	98	181.3	29.81	97	1	12	2				1	1	0	0
44265	1	40	3	1	1	3	5	3	12		2	63	0	1	0	0	1	0	0	1	0	0	1	0	0	0	0	1	0	0	0	0	0	0	0	90.5	178.9	28.28	100	1	2	5				1	0	0	0
44266	0	39	2	4	0	1	6	6	7	0	2	70	1	0	0	0	0	1	0	0	1	1	0	0	0	1	0	0	0	0	0	0	0	1	1	64.8	152.4	27.9	93.5	1	12	6				0	0	0	0
44267	1	37	1	2	0	1	1	6	6		1	70	1	0	0	0	0	0	1	0	1	1	0	0	0	1	0	0	0	0	0	0	0	0	0	79	162.3	29.99	97.8	1	5	7				1	0	0	0
44269	0	40	3	1	1	1	1	7	5	0	1	61	0	1	0	0	1	0	0	1	0	1	0	0	0	1	0	0	0	0	0	0	1	0	0	59	158.8	23.4	79	0						0	0	0	0
44271	1	47	1	2	0	1	1	3	5		1	65	0	1	0	0	0	0	1	0	1	1	0	0	0	1	0	0	0	0	0	0	0	0	0	74.2	166.8	26.67	102.4	1	7	6				0	0	0	0
44274	1	38	3	1	1	3	5	5	8		1	65	1	0	0	0	1	0	0	1	0	0	1	0	0	0	0	1	0	0	0	0	0	0	0	77.7	173	25.96	93	0	0					0	0	1	0
44275	1	62	4	1	1	4	2	6	5		2	61	0	0	1	1	0	0	0	1	0	0	0	1	0	0	1	0	0	0	0	1	1	0	0	69.9	178.3	21.99	89.6	0	0					0	0	0	0
44276	1	76	3	1	1	1	2	1	2		2	59	0	0	1	0	1	0	0	1	0	1	0	0	0	0	1	0	0	0	0	1	0	0	0	120.7	175.5	39.19	132	1	0					0	0	0	0
44281	0	74	1	2	0	1	1	7	5		1	66	0	0	1	0	0	0	1	0	1	1	0	0	0	1	0	0	0	0	0	1	0	0	0	56	149.5	25.06		0						0	0	0	0
44284	1	23	3	1	1	3	5	1	2		2	59	1	0	0	0	1	0	0	1	0	0	1	0	0	0	0	1	0	0	0	0	0	0	0	70.5	172.6	23.67	91.1	0	3	5				0	0	0	1
44285	1	55	4	1	1	3	5	3	6		2	68	0	1	0	1	0	0	0	1	0	0	1	0	0	0	0	1	0	0	0	0	1	0	0	88.7	169.3	30.95	104.4	0	0					0	0	0	0
44286	1	46	1	2	0	1	1	5	14		2	71	0	1	0	0	0	0	1	0	1	1	0	0	0	1	0	0	0	0	0	0	1	1	1	82.4	165.7	30.01	104	1	2	10				1	0	0	0
44287	0	51	1	1	1	4	1	4	14		1	70	0	1	0	0	0	0	1	1	0	0	0	1	0	1	0	0	0	0	0	0	1	0	0	93.4	166.3	33.77	97.2	1	1	2				0	0	0	0
44288	1	51	4	1	1	1	6	2	2		1	60	0	1	0	1	0	0	0	1	0	1	0	0	0	1	0	0	0	0	0	0	1	0	0	85.4	187.7	24.24	103.9	1	4	4				0	0	1	1
44289	0	41	4	1	1	1	2	4	10	0	2	67	0	1	0	1	0	0	0	1	0	1	0	0	0	0	1	0	0	0	0	0	0	0	0	66.4	174.5	21.81	82.9							0	0	0	0
44291	0	39	3	1	1	4	2	4	4	0	2	60	1	0	0	0	1	0	0	1	0	0	0	1	0	0	1	0	0	0	0	1	1	1	1	55.8	155.7	23.02	82.2	1	2	3				1	0	0	1
44295	0	65	3	1	1	1	2	1	6		1	67	0	0	1	0	1	0	0	1	0	1	0	0	0	0	1	0	0	0	0	0	0	2	1	77.6	165.9	28.19		1	0					0	0	0	1
44296	0	73	3	1	1	3	1	2	6		2	63	0	0	1	0	1	0	0	1	0	0	1	0	0	1	0	0	0	0	0	1	1	1	1	82.2	156.8	33.43	110.2	1	2	1				0	0	0	0
44298	1	61	4	1	1	1	6	4	99		2	64	0	0	1	1	0	0	0	1	0	1	0	0	0	1	0	0	0	0	0	0	0	0	0	98.5	176.5	31.62	113.4	1	3	3				1	0	0	0
44299	1	67	1	1	1	3	2	6	15		2	71	0	0	1	0	0	0	1	1	0	0	1	0	0	0	1	0	0	0	0	0	1	3	1	75.8	174.1	25.01	92.7	1	1	4				0	1	0	0
44302	0	72	1	2	1	1	1	1	1		1	66	0	0	1	0	0	0	1	1	0	1	0	0	0	1	0	0	0	0	0	0	0	0	0	37.3	143.8	18.04	79.8	0						0	0	0	0
44303	1	32	2	4	0	1	5	5	8		1	65	1	0	0	0	0	1	0	0	1	1	0	0	0	0	0	1	0	0	0	0	0	0	0	72.7	169.6	25.27	86.9	1	1	9				1	1	0	0
44304	0	37	1	5	0	5	1	3	6	0	1	72	1	0	0	0	0	0	1	0	1	0	0	0	1	1	0	0	0	0	0	0	0	0	0	52.2	164.5	19.29	68.7							0	0	0	0
44305	1	53	3	1	1	4	1	2	10		1	59	0	1	0	0	1	0	0	1	0	0	0	1	0	1	0	0	0	0	0	0	1	0	0	78.7	172.8	26.36	101.5	1	1	2				0	0	0	0
44307	0	57	2	4	0	3	1	2	5		1	61	0	1	0	0	0	1	0	0	1	0	1	0	0	1	0	0	0	0	0	0	1	1	1	67.5	150.1	29.96	86.6	0						0	0	0	0
44310	1	20	3	1	1	4	5	2	7		1	73	1	0	0	0	1	0	0	1	0	0	0	1	0	0	0	1	0	0	0	0	1	0	0	77.8	183.1	23.21	80	1	2	2				0	1	0	0
44312	0	36	2	7		1	1	4	6	0	1	69	1	0	0	0	0	1	0	0	0	1	0	0	0	1	0	0	0	0	0	0	0	0	0	55.4	154.7	23.15	76.5	0						0	1	0	0
44313	1	62	1	5	1	3	1	2	15		2	65	0	0	1	0	0	0	1	1	0	0	1	0	0	1	0	0	0	0	0	0	0	0	0	67.2	169.1	23.5	97.6	0	0					0	0	0	0
44316	1	66	2	4	1	3	1	2	7		2	62	0	0	1	0	0	1	0	1	0	0	1	0	0	1	0	0	0	0	0	0	1	4	1	93.4	165.6	34.06	115	1	2	5				1	0	0	0
44317	1	45	4	1	1	4	1	6	15		2	61	0	1	0	1	0	0	0	1	0	0	0	1	0	1	0	0	0	0	0	0	1	0	0	108.7	188.3	30.66	107.3	1	1	2				1	0	0	0
44318	0	31	1	5	0	1	1	6	1	0	2	67	1	0	0	0	0	0	1	0	1	1	0	0	0	1	0	0	0	0	0	0	1	0	0	41.6	150.6	18.34	67							0	0	9	0
44320	1	48	3	1	1	4	1	7	9		1	61	0	1	0	0	1	0	0	1	0	0	0	1	0	1	0	0	0	0	0	0	0	1	1	102.2	189.1	28.58	105.2	1	2	4				0	1	0	0
44324	0	80	2	4	1	3	6	2	8		1	72	0	0	1	0	0	1	0	1	0	0	1	0	0	1	0	0	0	0	0	0	0	5	1	51.8	146.7	24.07	86	1	3	1				0	0	0	0
44326	0	40	3	1	1	1	1	4	9	0	1	67	0	1	0	0	1	0	0	1	0	1	0	0	0	1	0	0	0	0	0	0	0	0	0	78.1	160.6	30.28	99.2	0	0					1	0	0	0
44327	0	54	1	5	0	1	1	7	99		1	62	0	1	0	0	0	0	1	0	1	1	0	0	0	1	0	0	0	0	0	0	1	0	0	58.4	148	26.66	86	0						0	0	1	0
44328	0	23	2	1	1	1	5	6	5	0	2	61	1	0	0	0	0	1	0	1	0	1	0	0	0	0	0	1	0	0	0	0	0	0	0	88.2	160.6	34.2	105.6	1	4	7				0	0	0	0
44329	1	66	2	4	1	5	1	2	14		1	72	0	0	1	0	0	1	0	1	0	0	0	0	1	1	0	0	0	0	0	1	1	5	1	62.7	167.9	22.24		1	10	1				0	0	0	0
44331	1	41	1	5	1	4	1	5	10		1	70	0	1	0	0	0	0	1	1	0	0	0	1	0	1	0	0	0	0	0	0	1	1	1	68.3	161.4	26.22	89.1	0						0	1	0	0
44332	0	78	3	1	1	5	2	1	8		1	61	0	0	1	0	1	0	0	1	0	0	0	0	1	0	1	0	0	0	0	0	1	2	1	91.2	153.4	38.76	112.9	1	2	1				0	0	0	0
44333	0	78	3	1	1	5	1	2	4		1	70	0	0	1	0	1	0	0	1	0	0	0	0	1	1	0	0	0	0	0	0	0	3	1	44.3	153.2	18.87	71	1	5	1				0	0	0	0
44336	0	44	3	1	1	1	6	4	6	0	1	59	0	1	0	0	1	0	0	1	0	1	0	0	0	1	0	0	0	0	0	0	0	0	0	71	153.8	30.02	97.5	1	7	8				1	0	0	1
44338	0	32	4	1	1	4	2	3	4	0	1	73	1	0	0	1	0	0	0	1	0	0	0	1	0	0	1	0	0	0	0	0	0	0	0	68.8	168.4	24.26	89	1	4	7				0	0	1	1
44339	0	31	1	2	0	1	1	7	5	0	1	69	1	0	0	0	0	0	1	0	1	1	0	0	0	1	0	0	0	0	0	0	0	0	0	92.6	149.8	41.27	123.1							0	0	0	0
44343	1	68	3	1	1	3	2	1	3		1	60	0	0	1	0	1	0	0	1	0	0	1	0	0	0	1	0	0	0	0	0	0	3	1	84.3	165.9	30.63		0						0	0	0	0
44345	0	74	3	1	1	3	1	2	8		1	60	0	0	1	0	1	0	0	1	0	0	1	0	0	1	0	0	0	0	0	0	0	3	1	53.8	163.7	20.08	72	0	4	1				0	0	0	0
44346	0	46	3	1	1	3	2	2	6		2	63	0	1	0	0	1	0	0	1	0	0	1	0	0	0	1	0	0	0	0	0	1	2	1	69.3	168.1	24.52	85.3	1	4	5				0	0	0	0
44349	1	21	1	1	1	3	5	7	77		2	64	1	0	0	0	0	0	1	1	0	0	1	0	0	0	0	1	0	0	0	0	0	0	0	84	174	27.74	89.6	1	3	5				0	1	0	0
44351	1	57	3	1	1	5	1	3	15		1	74	0	1	0	0	1	0	0	1	0	0	0	0	1	1	0	0	0	0	0	0	1	1	1	81.8	182.9	24.45	93.4	1	2	2				0	0	0	0
44352	0	80	3	1	1	3	1	2	13		1	64	0	0	1	0	1	0	0	1	0	0	1	0	0	1	0	0	0	0	0	1	1	0	0	72.8	161.8	27.81	106.4	0						0	0	0	0
44353	0	80	3	1	1	3	2	1	3		2	70	0	0	1	0	1	0	0	1	0	0	1	0	0	0	1	0	0	0	0	0	0	1	1	48.7	159.5	19.14	66	0	6	1				0	0	0	1
44354	0	46	3	1	1	4	2	2	3		1	61	0	1	0	0	1	0	0	1	0	0	0	1	0	0	1	0	0	0	0	0	1	5	1	100	167.6	35.6	110	1	2	1				0	0	0	0
44356	0	60	2	4	0	1	2	5	6		2	61	0	0	1	0	0	1	0	0	1	1	0	0	0	0	1	0	0	0	0	0	0	1	1	48.1	158	19.27	73.1	1	2	1				0	0	0	0
44358	0	25	1	1	1	5	2	3	7	0	1	66	1	0	0	0	0	0	1	1	0	0	0	0	1	0	1	0	0	0	0	0	0	0	0	60	164.7	22.12	75.5	1	4	1				0	1	0	0
44360	1	46	1	2	0	1	6	7	8		1	65	0	1	0	0	0	0	1	0	1	1	0	0	0	1	0	0	0	0	0	0	0	0	0	99.3	169.2	34.69	108.2	1	0					0	0	0	0
44361	0	75	3	1	1	5	2	1	9		1	67	0	0	1	0	1	0	0	1	0	0	0	0	1	0	1	0	0	0	0	0	1	7	1	76.7	161.4	29.44	105.8	1	4	1				0	0	0	0
44363	1	36	1	2	0	1	1	5	5		2	66	1	0	0	0	0	0	1	0	1	1	0	0	0	1	0	0	0	0	0	0	1	1	1	80.4	168.9	28.18	96.8	1	1	8				1	1	0	1
44365	1	60	3	1	1	5	1	2	9		1	63	0	0	1	0	1	0	0	1	0	0	0	0	1	1	0	0	0	0	0	0	1	4	1	112.7	180.9	34.44	119	1	7	2				0	0	0	0
44366	1	67	3	5	1	4	2	1	5		1	63	0	0	1	0	1	0	0	1	0	0	0	1	0	0	1	0	0	0	0	0	0	0	0	97.7	176.3	31.43	112.4	1	7	2				0	0	0	0
44369	0	56	3	1	1	4	1	2	15		1	63	0	1	0	0	1	0	0	1	0	0	0	1	0	1	0	0	0	0	0	1	1	2	1	83.4	157.8	33.49	108.1	1	1	1				0	0	0	0
44372	1	44	1	1	1	4	1	3	15		2	64	0	1	0	0	0	0	1	1	0	0	0	1	0	1	0	0	0	0	0	0	1	0	0	92.1	170.2	31.79	104.8	0						0	1	0	0
44375	1	30	1	2	0	1	5	4	99		2	64	1	0	0	0	0	0	1	0	1	1	0	0	0	0	0	1	0	0	0	0	0	0	0	72.4	167.2	25.9	93.4	1	3	6				0	1	0	0
44377	1	29	3	1	1	3	5	6	4		2	62	1	0	0	0	1	0	0	1	0	0	1	0	0	0	0	1	0	0	0	0	0	0	0	108.6	169.5	37.8	126							0	0	0	1
44379	1	53	3	1	1	4	1	2	10		2	63	0	1	0	0	1	0	0	1	0	0	0	1	0	1	0	0	0	0	0	0	1	0	0	113.9	181.2	34.69	123.4	1	2	3				0	0	0	0
44380	1	54	2	4	1	1	1	4	4		1	73	0	1	0	0	0	1	0	1	0	1	0	0	0	1	0	0	0	0	0	0	0	0	0	81.3	165.1	29.83	100.6	1	0					0	0	0	0
44381	1	75	3	1	1	3	1	2	5		2	68	0	0	1	0	1	0	0	1	0	0	1	0	0	1	0	0	0	0	0	0	0	1	1	80.2	166.5	28.93	102.8	0						0	0	0	0
44382	0	39	4	1	1	4	2	3	15	0	2	70	1	0	0	1	0	0	0	1	0	0	0	1	0	0	1	0	0	0	0	0	1	0	0	121.3	173.9	40.11	123.9	1	2	2				0	0	0	0
44384	1	32	4	1	1	3	1	3	9		2	64	1	0	0	1	0	0	0	1	0	0	1	0	0	1	0	0	0	0	0	0	1	1	1	98.4	180.6	30.17	105.8	0						0	0	0	0
44385	1	78	2	4	0	1	1	3	6		1	72	0	0	1	0	0	1	0	0	1	1	0	0	0	1	0	0	0	0	0	0	0	0	0	96.5	166.9	34.64	117.6	0	1	1				0	0	0	0
44386	0	51	3	1	1	3	1	2	10		2	63	0	1	0	0	1	0	0	1	0	0	1	0	0	1	0	0	0	0	0	0	0	0	0	101.4	169.1	35.46	115.2	0	3	1				0	0	0	0
44387	0	43	3	1	1	5	1	6	10	0	1	62	0	1	0	0	1	0	0	1	0	0	0	0	1	1	0	0	0	0	0	0	0	0	0	70.6	172.1	23.84	87.3	1	3	1				0	0	0	0
44391	0	60	4	1	1	3	2	2	5		1	68	0	0	1	1	0	0	0	1	0	0	1	0	0	0	1	0	0	0	0	0	0	0	0	128.4	158.4	51.17	141.1	0	0					0	0	0	0
44392	0	55	4	1	1	4	5	1	6		1	63	0	1	0	1	0	0	0	1	0	0	0	1	0	0	0	1	0	0	0	0	1	0	0	60.7	165.6	22.13	84.8	1	4	4				0	0	0	0
44393	1	24	3	1	1	5	6	2	15		1	73	1	0	0	0	1	0	0	1	0	0	0	0	1	1	0	0	0	0	0	0	0	0	0	60.7	168.1	21.48	77.2	1	1	2				0	0	0	0
44398	1	39	1	1	1	5	1	4	6		1	70	1	0	0	0	0	0	1	1	0	0	0	0	1	1	0	0	0	0	0	0	1	1	1	78.9	182.7	23.64	86.7	1	2	1				0	1	0	0
44400	1	60	3	1	1	5	5	1	5		2	61	0	0	1	0	1	0	0	1	0	0	0	0	1	0	0	1	0	0	0	0	0	3	1	70.3	170.8	24.1	88.8	1	5	1				0	0	0	0
44401	0	52	1	1	1	3	2	6			1	64	0	1	0	0	0	0	1	1	0	0	1	0	0	0	1	0	0	0	0	0	0	0	0	112.2	157.9	45	131.1	0						0	0
44404	1	50	3	1	1	4	2	2	10		2	60	0	1	0	0	1	0	0	1	0	0	0	1	0	0	1	0	0	0	0	0	0	0	0	60.3	172.8	20.19	80	1	2	3				0	0	0	0
44405	0	64	1	2	0	1	2	3	8		1	66	0	0	1	0	0	0	1	0	1	1	0	0	0	0	1	0	0	0	0	0	0	0	0	80.6	158.6	32.04	114	0						0	0	0	0
44406	0	24	2	1	1	1	1	4	3	0	1	62	1	0	0	0	0	1	0	1	0	1	0	0	0	1	0	0	0	0	0	1	1	0	0	99.6	163.3	37.35	114.6	0						0	0	0	0
44407	0	41	3	1	1	5	2	1	6	0	2	62	0	1	0	0	1	0	0	1	0	0	0	0	1	0	1	0	0	0	0	0	0	0	0	54.9	155.4	22.73	72	1	0					0	1	0	0
44408	1	27	1	2	0	3	1	3	7		2	70	1	0	0	0	0	0	1	0	1	0	1	0	0	1	0	0	0	0	0	0	0	0	0	57.4	171.9	19.42	73.7	0	0					1	1	0	0
44409	0	24	3	1	1	3	1	3	8	0	1	67	1	0	0	0	1	0	0	1	0	0	1	0	0	1	0	0	0	0	0	0	1	0	0	73.1	151.1	32.02	103.3	0						0	0	0	0
44410	0	65	4	1	1	1	2	3	8		2	68	0	0	1	1	0	0	0	1	0	1	0	0	0	0	1	0	0	0	0	1	0	0	0	51.3	154.7	21.44	87.2	1	2	2				0	0	0	0
44411	1	50	4	1	1	1	6	2	1		1	61	0	1	0	1	0	0	0	1	0	1	0	0	0	1	0	0	0	0	0	0	1	1	1	155.6	184.3	45.81	140.5	1	3	3				0	0	0	0
44412	0	34	3	1	1	3	5	2	8	0	2	59	1	0	0	0	1	0	0	1	0	0	1	0	0	0	0	1	0	0	0	0	1	4	1	92.4	166.9	33.17	100.4	1	4	1				0	0	0	0
44413	1	53	1	2	0	1	1	4	6		1	59	0	1	0	0	0	0	1	0	1	1	0	0	0	1	0	0	0	0	0	0	1	0	0	86	161.5	32.97	111.2	1	0					1	0	0	0
44414	1	33	4	1	1	5	1	4	15		2	66	1	0	0	1	0	0	0	1	0	0	0	0	1	1	0	0	0	0	0	0	1	0	0	96.3	177.6	30.53	99.4	1	1	2				0	1	0	0
44415	0	48	3	1	1	5	1	4	15		1	59	0	1	0	0	1	0	0	1	0	0	0	0	1	1	0	0	0	0	0	0	1	2	1	55.5	163.6	20.74	74	1	1	1				0	0	0	0
44417	1	21	3	1	1	3	5	1	4		1	68	1	0	0	0	1	0	0	1	0	0	1	0	0	0	0	1	0	0	0	0	1	1	1	82.8	180.6	25.39	95.7							0	1	0	0
44418	1	43	3	1	1	5	1	7	15		2	68	0	1	0	0	1	0	0	1	0	0	0	0	1	1	0	0	0	0	0	0	1	1	1	85.9	177.2	27.36	98.9	1	3	2				0	1	0	0
44420	1	80	3	1	1	1	2	1	4		2	62	0	0	1	0	1	0	0	1	0	1	0	0	0	0	1	0	0	0	0	0	1	1	1	90	174.1	29.69	112.4	1	7	1				0	0	0	0
44423	1	30	3	5	0	5	5	2	9		2	72	1	0	0	0	1	0	0	0	1	0	0	0	1	0	0	1	0	0	0	0	1	0	0	88.9	168.1	31.46	94.3	0						0	0	0	0
44424	0	62	4	1	1	3	1	1	6		2	67	0	0	1	1	0	0	0	1	0	0	1	0	0	1	0	0	0	0	0	0	0	2	1	105	167.6	37.38	105.6	0	1	1				0	0	0	0
44425	0	25	3	1	1	4	5	4	15	0	1	63	1	0	0	0	1	0	0	1	0	0	0	1	0	0	0	1	0	0	0	0	0	1	1	68	176.6	21.8	83.8	1	2	4				1	1	0	0
44426	0	78	1	1	1	1	2	6			1	64	0	0	1	0	0	0	1	1	0	1	0	0	0	0	1	0	0	0	0	0	0	0	0	51.6	155.2	21.42	82.5	0	0					0	0
44427	1	24	3	1	1	5	5	3	6		1	69	1	0	0	0	1	0	0	1	0	0	0	0	1	0	0	1	0	0	0	0	1	0	0	76.8	182.7	23.01	84.1	1	3	3				1	1	0	1
44429	1	21	4	5	1	3	6	4	6		1	60	1	0	0	1	0	0	0	1	0	0	1	0	0	1	0	0	0	0	0	0	0	0	0	67	173.2	22.33	81.2	1	2	6				1	0	0	1
44430	1	45	4	1	1	3	2	7	9		1	64	0	1	0	1	0	0	0	1	0	0	1	0	0	0	1	0	0	0	0	0	1	0	0	94.4	173.4	31.4	100	0	1	1				1	0	0	0
44431	0	47	2	1	1	1	2	3	6		1	64	0	1	0	0	0	1	0	1	0	1	0	0	0	0	1	0	0	0	0	0	1	0	0	100.8	159.5	39.62	106.4	1	2	8				1	0	1	1
44433	1	66	3	1	1	3	1	2	7		1	61	0	0	1	0	1	0	0	1	0	0	1	0	0	1	0	0	0	0	0	1	1	1	1	92.6	177.5	29.39	115.9	1	0					0	0	0	0
44434	0	47	1	5	1	3	1	4	6		1	62	0	1	0	0	0	0	1	1	0	0	1	0	0	1	0	0	0	0	0	0	0	0	0	60.6	165.4	22.15	81.5	0						0	0	0	0
44435	1	65	3	1	1	4	1	2	15		2	66	0	0	1	0	1	0	0	1	0	0	0	1	0	1	0	0	0	0	0	0	1	2	1	101.9	183	30.43								0	0	0	0
44440	0	40	2	4	1	3	1	6	7	0	1	62	0	1	0	0	0	1	0	1	0	0	1	0	0	1	0	0	0	0	0	0	0	1	1	50.5	152.6	21.69	71.9	0						0	0	0	0
44442	0	45	4	1	1	3	1	2	10		2	67	0	1	0	1	0	0	0	1	0	0	1	0	0	1	0	0	0	0	0	0	0	0	0	57.9	158.6	23.02	73.2	0	0					0	0	0	0
44443	1	35	2	4	1	1	6	7	6		1	69	1	0	0	0	0	1	0	1	0	1	0	0	0	1	0	0	0	0	0	0	0	1	1	71.5	159.4	28.14	95.5	1	1	2				0	1	0	0
44444	1	58	1	1	1	4	5	5	6		2	69	0	1	0	0	0	0	1	1	0	0	0	1	0	0	0	1	0	0	0	0	0	0	0	58.6	162.7	22.14	78.2	1	2	1				0	0	0	1
44445	0	30	3	1	1	3	2	5	4	0	1	65	1	0	0	0	1	0	0	1	0	0	1	0	0	0	1	0	0	0	0	0	1	0	0	70.4	166.7	25.33	94.5	1	2	6				0	0	1	1
44446	1	48	4	5	0	4	6	6	7		2	74	0	1	0	1	0	0	0	0	1	0	0	1	0	1	0	0	0	0	0	0	1	0	0	81.3	168.5	28.63	99	0						0	0	0	0
44450	0	62	2	1	1	1	2	2	5		1	60	0	0	1	0	0	1	0	1	0	1	0	0	0	0	1	0	0	0	0	0	0	0	0	58	157.7	23.32	75.9	1	0					0	0	0	0
44451	0	38	3	1	1	5	1	4	14	0	1	60	1	0	0	0	1	0	0	1	0	0	0	0	1	1	0	0	0	0	0	0	1	0	0	60.5	167.7	21.51	79	1	1	1				0	1	0	0
44452	1	27	1	2	0	3	1	2	3		1	72	1	0	0	0	0	0	1	0	1	0	1	0	0	1	0	0	0	0	0	0	0	0	0	70.2	171.4	23.9	89.2	1	0					0	1	0	0
44453	0	42	1	1	1	1	2	4	2	0	1	67	0	1	0	0	0	0	1	1	0	1	0	0	0	0	1	0	0	0	0	0	1	2	1	56.4	163.1	21.2	70.2	0	0					1	1	0	1
44454	1	29	3	1	1	5	1	5	9		2	60	1	0	0	0	1	0	0	1	0	0	0	0	1	1	0	0	0	0	0	1	1	0	0	81.1	177.6	25.71	95	1	5	6				0	0	0	0
44455	0	64	3	1	1	3	1	2	12		2	61	0	0	1	0	1	0	0	1	0	0	1	0	0	1	0	0	0	0	0	0	1	2	1	84.3	163.8	31.42	99.7	0	0					1	1	0	0
44456	1	43	3	1	1	5	1	4	15		2	63	0	1	0	0	1	0	0	1	0	0	0	0	1	1	0	0	0	0	0	0	1	0	0	99.2	182.9	29.65	103.4	1	2	3				0	0	0	0
44457	1	61	3	1	1	5	1	2	9		1	60	0	0	1	0	1	0	0	1	0	0	0	0	1	1	0	0	0	0	0	0	1	4	1	90.2	169.8	31.28	110.3	1	3	3				0	0	0	0
44458	0	33	1	2	0	4	5	3	6	1	2	71	1	0	0	0	0	0	1	0	1	0	0	1	0	0	0	1	0	0	0	0	0	1	1	59.1	156.6	24.1	82	1	2	3				0	0	0	0
44460	0	75	1	2	0	4	2	6	5		2	64	0	0	1	0	0	0	1	0	1	0	0	1	0	0	1	0	0	0	0	0	0	0	0	85.2	151.6	37.07	122.7	0						0	0	0	0
44461	0	22	3	1	1	4	5	3	6	0	2	67	1	0	0	0	1	0	0	1	0	0	0	1	0	0	0	1	0	0	0	0	0	0	0	71.8	177.9	22.69	86.5	1	1	5				0	0	0	0
44462	1	75	3	1	1	5	1	2	10		2	66	0	0	1	0	1	0	0	1	0	0	0	0	1	1	0	0	0	0	0	0	1	1	1	105.2	178	33.2	116.1	1	0					0	0	0	0
44465	0	63	2	4	1	5	2	1	5		2	65	0	0	1	0	0	1	0	1	0	0	0	0	1	0	1	0	0	0	0	0	0	1	1	104.8	165.1	38.45	125	0	5	2				0	0	0	0
44466	0	80	3	1	1	3	2	1	3		1	61	0	0	1	0	1	0	0	1	0	0	1	0	0	0	1	0	0	0	0	0	0	2	1	61	144.9	29.05	94.5	0						0	0	0	0
44469	0	34	3	1	1	4	1	4	15	0	2	65	1	0	0	0	1	0	0	1	0	0	0	1	0	1	0	0	0	0	0	0	0	2	1	69.1	160.7	26.76	93.7	1	1	3				0	1	0	0
44473	0	29	4	1	1	4	6	5	6	0	1	61	1	0	0	1	0	0	0	1	0	0	0	1	0	1	0	0	0	0	0	0	0	2	1	50.5	166.2	18.28	73	1	0					0	1	0	0
44474	0	73	2	4	1	4	2	1	2		1	72	0	0	1	0	0	1	0	1	0	0	0	1	0	0	1	0	0	0	0	1	1	0	0	65.9	157.8	26.46	98.3	1	2	1				0	0	0	0
44475	1	44	1	2	0	1	1	3	4		2	67	0	1	0	0	0	0	1	0	1	1	0	0	0	1	0	0	0	0	0	0	0	0	0	66.8	158.9	26.46	92.9	1	1	2				0	1	0	0
44478	0	36	1	2	0	1	1	5	99	0	2	74	1	0	0	0	0	0	1	0	1	1	0	0	0	1	0	0	0	0	0	0	0	0	0	73.3	157	29.74	99.7	1	3	999				0	0	0	0
44479	0	65	1	1	1	1	2	5	7		2	71	0	0	1	0	0	0	1	1	0	1	0	0	0	0	1	0	0	0	0	1	1	1	1	82.9	148	37.85	117.5	1	0					0	0	0	0
44480	1	50	3	1	1	4	6	2	6		1	67	0	1	0	0	1	0	0	1	0	0	0	1	0	1	0	0	0	0	0	0	0	1	1	93	178.1	29.32	112	0	2	1				1	0	1	1
44481	0	51	2	4	0	1	2	5	7		1	73	0	1	0	0	0	1	0	0	1	1	0	0	0	0	1	0	0	0	0	0	0	0	0	64.5	158.7	25.61	99.8	1	4	2				0	0	0	0
44486	0	29	3	1	1	3	6	6	7	0	1	61	1	0	0	0	1	0	0	1	0	0	1	0	0	1	0	0	0	0	0	0	1	0	0	89.1	160.8	34.46	100.5							0	0	0	0
44487	1	62	3	1	1	5	1	2	15		2	70	0	0	1	0	1	0	0	1	0	0	0	0	1	1	0	0	0	0	0	1	1	5	1	103.8	181.9	31.37	112.5	1	0					0	0	0	0
44488	0	27	4	1	1	5	5	3	15	0	1	63	1	0	0	1	0	0	0	1	0	0	0	0	1	0	0	1	0	0	0	0	0	0	0	59.8	165.3	21.89	80.4	0						0	0	0	0
44492	0	68	3	1	1	1	1	2	99		2	61	0	0	1	0	1	0	0	1	0	1	0	0	0	1	0	0	0	0	0	0	1	2	1	82.7	160	32.3	112.3	1	2	1				0	0	0	0
44495	1	36	1	1	1	4	1	2	15		2	63	1	0	0	0	0	0	1	1	0	0	0	1	0	1	0	0	0	0	0	0	0	1	1	70.9	171.5	24.11	83.3	1	2	6				0	1	0	0
44498	0	69	4	1	1	3	2	1	2		2	67	0	0	1	1	0	0	0	1	0	0	1	0	0	0	1	0	0	0	0	0	0	2	1	89.7	161.7	34.31	99.2	0	0					0	0	0	0
44501	1	27	4	1	1	1	6	3	2		1	64	1	0	0	1	0	0	0	1	0	1	0	0	0	1	0	0	0	0	0	0	0	0	0	69.1	178.4	21.71	79	1	3	2				0	1	0	0
44503	1	80	3	1	1	5	1	2	8		1	60	0	0	1	0	1	0	0	1	0	0	0	0	1	1	0	0	0	0	0	0	0	2	1	77.9	173.1	26	91	1	12	1				1	1	0	0
44508	0	80	4	1	1	1	2	3	12		1	64	0	0	1	1	0	0	0	1	0	1	0	0	0	0	1	0	0	0	0	1	1	0	0	111.9	154.3	47	127.3	1	3	4				0	0	0	0
44509	1	32	1	1	1	3	5	3			1	64	1	0	0	0	0	0	1	1	0	0	1	0	0	0	0	1	0	0	0	0	1	0	0	96.7	181.1	29.48	94.3	1	2	4				1	1
44511	0	80	3	1	1	3	1	2	7		2	67	0	0	1	0	1	0	0	1	0	0	1	0	0	1	0	0	0	0	0	1	1	0	0	101.5	158.6	40.35	124	0						0	0	0	0
44513	1	33	1	2	1	5	5	1	10		2	73	1	0	0	0	0	0	1	1	0	0	0	0	1	0	0	1	0	0	0	1	1	1	1	85.6	170.1	29.58	104.3	1	3	4				0	1	0	0
44514	0	58	3	1	1	5	2	1	9		1	70	0	1	0	0	1	0	0	1	0	0	0	0	1	0	1	0	0	0	0	0	0	4	1	64.7	162.7	24.44	96.4	1	6	1				0	1	0	0
44515	0	80	3	1	1	3	2	1	6		2	65	0	0	1	0	1	0	0	1	0	0	1	0	0	0	1	0	0	0	0	0	0	2	1	42	145.7	19.78	78.1	1	0					0	0	0	0
44517	1	61	3	1	1	5	6	5	15		2	62	0	0	1	0	1	0	0	1	0	0	0	0	1	1	0	0	0	0	0	1	1	1	1	100.2	176.1	32.31	118.3	1	1	2				0	0	0	0
44521	0	80	3	1	1	1	2	4	99		1	61	0	0	1	0	1	0	0	1	0	1	0	0	0	0	1	0	0	0	0	1	1	2	1	66.2	154	27.91	107.9	0						0	0	0	0
44522	0	72	4	1	1	3	2	3	12		2	70	0	0	1	1	0	0	0	1	0	0	1	0	0	0	1	0	0	0	0	1	0	1	1	86	157.1	34.85	118.5	1	2	3				0	0	0	0
44524	0	33	1	1	1	4	1	7	14	0	2	66	1	0	0	0	0	0	1	1	0	0	0	1	0	1	0	0	0	0	0	0	1	0	0	100.8	179.5	31.28	118.7	1	4	5				0	0	0	1
44527	0	41	3	1	1	1	1	5	6	0	2	60	0	1	0	0	1	0	0	1	0	1	0	0	0	1	0	0	0	0	0	0	0	0	0	134.6	170.6	46.25	125	0						1	0	0	0
44528	1	61	1	2	0	1	1	6	6		2	64	0	0	1	0	0	0	1	0	1	1	0	0	0	1	0	0	0	0	0	0	0	0	0	94.4	164.4	34.93		1	0					0	0	0	0
44531	1	79	4	1	1	1	1	2	8		2	66	0	0	1	1	0	0	0	1	0	1	0	0	0	1	0	0	0	0	0	0	0	1	1	92.9	175.9	30.03	110.1	1	0					0	0	0	0
44532	1	63	3	1	1	5	1	2	15		2	67	0	0	1	0	1	0	0	1	0	0	0	0	1	1	0	0	0	0	0	0	0	2	1	91.8	187	26.25	97.5	1	20	1				0	0	0	0
44533	0	41	4	1	1	4	1	4	10	0	2	67	0	1	0	1	0	0	0	1	0	0	0	1	0	1	0	0	0	0	0	0	1	0	0	76.4	165.9	27.76	94.9	1	2	1				0	0	0	0
44534	0	36	3	1	1	5	1	5	15	0	1	68	1	0	0	0	1	0	0	1	0	0	0	0	1	1	0	0	0	0	0	0	0	0	0	64.4	168.4	22.71	75.4							0	0	0	0
44536	0	37	3	1	1	1	1	6	7	0	2	62	1	0	0	0	1	0	0	1	0	1	0	0	0	1	0	0	0	0	0	0	1	0	0	63.7	150.5	28.12	96.1	1	5	6				1	0	0	0
44540	1	36	1	2	0	4	1	5	15		1	65	1	0	0	0	0	0	1	0	1	0	0	1	0	1	0	0	0	0	0	0	1	0	0	75.4	172.6	25.31	90.4	0	0					1	1	0	0
44545	0	54	3	1	1	5	1	3	77		2	69	0	1	0	0	1	0	0	1	0	0	0	0	1	1	0	0	0	0	0	0	0	0	0	88.1	160.8	34.07	109.8	1	1	2				0	0	0	0
44546	0	63	3	1	1	3	1	2	7		2	60	0	0	1	0	1	0	0	1	0	0	1	0	0	1	0	0	0	0	0	0	1	10	1	63.5	165.3	23.24	97.8							0	0	0	0
44549	0	33	1	2	0	1	1	5	3	0	2	72	1	0	0	0	0	0	1	0	1	1	0	0	0	1	0	0	0	0	0	0	1	0	0	87.4	155.5	36.15	104.4							0	1	0	0
44550	0	66	2	4	1	4	2	3	5		2	63	0	0	1	0	0	1	0	1	0	0	0	1	0	0	1	0	0	0	0	0	1	0	0	77.4	161.4	29.71	105.2	0						0	0	0	0
44551	1	24	3	1	1	4	5	3			1	61	1	0	0	0	1	0	0	1	0	0	0	1	0	0	0	1	0	0	0	0	1	2	1	75.8	181.6	22.98	83.3	1	7	2				1	1
44554	1	26	1	1	1	5	5	1	4		2	69	1	0	0	0	0	0	1	1	0	0	0	0	1	0	0	1	0	0	0	0	0	0	0	88	182.2	26.51	87.6	1	2	3				0	1	0	0
44556	1	64	1	1	1	1	1	3	3		2	70	0	0	1	0	0	0	1	1	0	1	0	0	0	1	0	0	0	0	0	1	1	0	0	84.8	166.7	30.52	104	1	0					0	0	1	1
44558	1	21	4	1	1	4	5	5	14		1	68	1	0	0	1	0	0	0	1	0	0	0	1	0	0	0	1	0	0	0	0	0	1	1	60.2	176.7	19.28	69.5	1	8	3				1	1	0	0
44559	0	45	2	4	0	1	2	4	6		1	73	0	1	0	0	0	1	0	0	1	1	0	0	0	0	1	0	0	0	0	0	0	0	0	73.8	155.4	30.56	94.2	1	0					0	0	0	0
44564	0	40	3	1	1	4	1	4	9	0	1	61	0	1	0	0	1	0	0	1	0	0	0	1	0	1	0	0	0	0	0	0	1	1	1	89.5	157.2	36.22	106	1	1	1				0	1	0	0
44565	0	23	1	1	1	4	5	5	5	0	2	72	1	0	0	0	0	0	1	1	0	0	0	1	0	0	0	1	0	0	0	0	0	0	0	32.4	141	16.3	62.2	0						0	0	0	0
44567	0	31	1	1	1	1	1	6	5	0	1	65	1	0	0	0	0	0	1	1	0	1	0	0	0	1	0	0	0	0	0	0	0	0	0	93.9	153.4	39.9	110.7	1	2	3				0	0	0	1
44568	0	35	3	1	1	4	1	5	4	0	1	61	1	0	0	0	1	0	0	1	0	0	0	1	0	1	0	0	0	0	0	0	1	0	0	103.9	161.7	39.74	119.7	0						0	0	0	0
44569	1	66	3	1	1	3	1	2	5		1	67	0	0	1	0	1	0	0	1	0	0	1	0	0	1	0	0	0	0	0	0	0	1	1	77.1	170.6	26.49	102.1	1	1	1				1	0	0	0
44570	0	38	1	2	0	5	2	3	2	0	1	66	1	0	0	0	0	0	1	0	1	0	0	0	1	0	1	0	0	0	0	0	0	0	0	70.1	158.8	27.8	97.5	1	3	1				0	0	0	0
44572	0	60	4	1	1	1	1	2	9		2	72	0	0	1	1	0	0	0	1	0	1	0	0	0	1	0	0	0	0	0	0	1	0	0	71.4	162.2	27.14	94	0	1	1				0	0	0	0
44573	1	30	1	2	0	1	6	6	4		1	65	1	0	0	0	0	0	1	0	1	1	0	0	0	1	0	0	0	0	0	0	0	0	0	68.2	159.2	26.91	95.5	0	2	1				1	0	0	1
44574	1	80	3	1	1	3	1	2	7		2	60	0	0	1	0	1	0	0	1	0	0	1	0	0	1	0	0	0	0	0	0	0	9	1	66.7	177.3	21.22		0	0					0	0	0	0
44575	0	40	1	2	0	3	1	7	12	0	1	66	0	1	0	0	0	0	1	0	1	0	1	0	0	1	0	0	0	0	0	0	1	2	1	68.4	163.1	25.71	93.6	1	2	4				0	0	1	0
44576	0	45	1	2	1	1	1	3	7		1	71	0	1	0	0	0	0	1	1	0	1	0	0	0	1	0	0	0	0	0	0	1	1	1	88.3	167	31.66	104.8	1	3	12				0	0	0	0
44578	1	53	3	1	1	3	2	2	8		2	61	0	1	0	0	1	0	0	1	0	0	1	0	0	0	1	0	0	0	0	1	0	2	1	82.8	178	26.13	101.6	1	7	4				0	0	0	0
44579	1	59	4	1	1	3	6	3	3		2	70	0	1	0	1	0	0	0	1	0	0	1	0	0	1	0	0	0	0	0	0	1	0	0	93.2	189	26.09	104.2	1	1	4				0	0	0	0
44580	0	32	1	2	0	3	1	5	15	0	1	65	1	0	0	0	0	0	1	0	1	0	1	0	0	1	0	0	0	0	0	0	0	1	1	89.5	166.6	32.25	108.2							0	0	0	0
44582	0	80	3	1	1	3	1	2	4		1	67	0	0	1	0	1	0	0	1	0	0	1	0	0	1	0	0	0	0	0	1	1	1	1	57.6	159.9	22.53	81.2	0						0	0	0	0
44586	0	30	1	2	0	1	6	4	4	0	1	65	1	0	0	0	0	0	1	0	1	1	0	0	0	1	0	0	0	0	0	0	1	1	1	71.9	159.7	28.19	94.9	1	0					0	0	0	0
44587	0	75	4	1	1	1	2	1	5		2	64	0	0	1	1	0	0	0	1	0	1	0	0	0	0	1	0	0	0	0	0	1	1	1	71.2	166.6	25.65	96	1	0					0	0	0	0
44588	1	53	3	1	1	4	1	5	15		1	64	0	1	0	0	1	0	0	1	0	0	0	1	0	1	0	0	0	0	0	0	0	2	1	108.6	168.5	38.25	122.1	1	1	2				0	1	0	0
44589	0	37	1	1	1	3	1	6	9	0	1	66	1	0	0	0	0	0	1	1	0	0	1	0	0	1	0	0	0	0	0	0	0	1	1	94.5	163.1	35.52	120.6	1	2	3				0	0	0	0
44592	0	24	3	1	1	3	6	2	8	0	1	64	1	0	0	0	1	0	0	1	0	0	1	0	0	1	0	0	0	0	0	0	1	0	0	58.2	165.9	21.15	75.1	1	2	2				0	1	0	0
44594	0	80	3	1	1	3	1	2	6		2	70	0	0	1	0	1	0	0	1	0	0	1	0	0	1	0	0	0	0	0	0	1	0	0	62.3	158.2	24.89	96	0	0					0	0	0	0
44595	0	40	2	1	1	5	1	4	14	0	2	73	0	1	0	0	0	1	0	1	0	0	0	0	1	1	0	0	0	0	0	0	0	5	1	92.2	159	36.47	100.5	1	0					0	0	0	0
44597	0	73	3	1	1	3	1	2	12		1	61	0	0	1	0	1	0	0	1	0	0	1	0	0	1	0	0	0	0	0	0	1	1	1	84.9	154.2	35.71								0	0	0	0
44599	0	80	3	1	1	4	2	1	7		1	61	0	0	1	0	1	0	0	1	0	0	0	1	0	0	1	0	0	0	0	0	1	2	1	67.6	158.6	26.87	84	1	1	1				0	0	0	0
44600	1	62	4	1	1	5	1	6	7		2	67	0	0	1	1	0	0	0	1	0	0	0	0	1	1	0	0	0	0	0	0	1	0	0	77.7	184.8	22.75	94.7	1	7	3				0	0	0	0
44601	0	60	4	1	1	1	1	1	77		1	62	0	0	1	1	0	0	0	1	0	1	0	0	0	1	0	0	0	0	0	0	1	3	1	99.2	164.6	36.61	119.1	0	0					0	0	0	0
44602	1	25	4	1	1	3	5	3			2	68	1	0	0	1	0	0	0	1	0	0	1	0	0	0	0	1	0	0	0	0	1	0	0	90.7	190.5	24.99	93	1	4	2				0	1
44603	0	52	4	1	1	1	1	2	2		1	59	0	1	0	1	0	0	0	1	0	1	0	0	0	1	0	0	0	0	0	1	1	0	0	89.5	170.1	30.93	112.5	1	7	2				0	0	1	0
44604	0	41	4	1	1	5	5	1	14	0	1	68	0	1	0	1	0	0	0	1	0	0	0	0	1	0	0	1	0	0	0	0	1	6	1	62.5	171.3	21.3	80.4	0						0	1	0	0
44605	1	30	4	1	1	5	5	2	8		1	68	1	0	0	1	0	0	0	1	0	0	0	0	1	0	0	1	0	0	0	0	1	1	1	96	166.8	34.5	112.4	1	2	1				0	1	0	0
44608	0	20	1	2	1	3	5	4	10	0	2	65	1	0	0	0	0	0	1	1	0	0	1	0	0	0	0	1	0	0	0	0	0	1	1	44.2	154	18.64	71.7	1	30	2				0	0	0	0
44609	0	34	1	1	1	4	1	6	8	0	2	71	1	0	0	0	0	0	1	1	0	0	0	1	0	1	0	0	0	0	0	0	1	1	1	84.1	155.6	34.74	94	1	3	3				0	1	0	0
44614	0	62	4	1	1	1	2	2	3		1	67	0	0	1	1	0	0	0	1	0	1	0	0	0	0	1	0	0	0	0	0	1	0	0	83.7	179.4	26.01	101.6	0	0					0	0	0	0
44617	0	53	4	1	1	5	1	2	15		2	65	0	1	0	1	0	0	0	1	0	0	0	0	1	1	0	0	0	0	0	0	1	2	1	88.4	162.2	33.6	108	1	3	2				0	0	0	0
44618	0	38	2	4	0	1	1	3	5	0	1	62	1	0	0	0	0	1	0	0	1	1	0	0	0	1	0	0	0	0	0	0	0	0	0	59.1	152.6	25.38	88	0						0	0	0	0
44620	0	31	1	2	1	5	1	4	9	0	1	65	1	0	0	0	0	0	1	1	0	0	0	0	1	1	0	0	0	0	0	0	0	0	0	53.1	158.4	21.16	78.5	0	6	1				0	0	0	0
44621	0	55	4	5	1	5	1	5	15		1	62	0	1	0	1	0	0	0	1	0	0	0	0	1	1	0	0	0	0	0	0	0	0	0	78.6	163.2	29.51	103.8	0	0					0	1	0	0
44622	0	80	3	1	1	4	2	1	4		1	69	0	0	1	0	1	0	0	1	0	0	0	1	0	0	1	0	0	0	0	0	0	1	1	59	159.6	23.16	98							0	0	0	0
44623	0	25	1	1	1	5	6	3	6	0	1	66	1	0	0	0	0	0	1	1	0	0	0	0	1	1	0	0	0	0	0	0	0	0	0	83.8	163.5	31.35	105.5	1	1	1				0	0	0	0
44624	1	52	3	1	1	1	1	2	3		2	59	0	1	0	0	1	0	0	1	0	1	0	0	0	1	0	0	0	0	0	0	0	0	0	64.1	177.4	20.37	90.4	0	1	6				0	0	1	1
44627	1	60	3	1	1	5	2	1	10		2	63	0	0	1	0	1	0	0	1	0	0	0	0	1	0	1	0	0	0	0	0	1	0	0	89.2	172.6	29.94	109.1	1	6	1				1	1	0	0
44628	0	80	3	1	1	4	2	3	6		1	61	0	0	1	0	1	0	0	1	0	0	0	1	0	0	1	0	0	0	0	0	0	2	1	78.2	152.6	33.58		0						0	0	0	0
44629	1	57	4	1	1	1	1	2	8		2	64	0	1	0	1	0	0	0	1	0	1	0	0	0	1	0	0	0	0	0	0	0	0	0	60.4	172.5	20.3	80.5	1	7	3				0	0	0	0
44633	1	60	3	1	1	5	1	2	15		1	67	0	0	1	0	1	0	0	1	0	0	0	0	1	1	0	0	0	0	0	1	1	0	0	87	177.9	27.49	103.3	0	0					0	0	0	0
44634	1	74	4	1	1	1	1	2	3		1	67	0	0	1	1	0	0	0	1	0	1	0	0	0	1	0	0	0	0	0	0	1	1	1	65.5	168.7	23.02	102	1	0					0	0	0	0
44636	1	48	4	5	1	5	1	5	14		2	67	0	1	0	1	0	0	0	1	0	0	0	0	1	1	0	0	0	0	0	0	0	1	1	62	168.6	21.81	77	1	2	1				0	0	0	0
44637	1	63	4	1	1	1	1	3	5		1	59	0	0	1	1	0	0	0	1	0	1	0	0	0	1	0	0	0	0	0	0	1	4	1	64.8	167.9	22.99	80	0	0					1	1	0	0
44638	1	27	4	1	1	1	6	3	5		2	74	1	0	0	1	0	0	0	1	0	1	0	0	0	1	0	0	0	0	0	0	1	1	1	89.8	172.7	30.11	99.2	1	2	2				1	0	0	0
44639	1	80	1	1	1	1	1	2	7		2	71	0	0	1	0	0	0	1	1	0	1	0	0	0	1	0	0	0	0	0	1	1	0	0	76.8	165.9	27.9	111.5	0	0					0	0	1	0
44642	0	21	4	1	1	3	5	1	5	0	2	67	1	0	0	1	0	0	0	1	0	0	1	0	0	0	0	1	0	0	0	0	0	0	0	50	154.9	20.84	68.6	0						0	0	0	0
44643	0	56	3	1	1	5	2	1	7		1	63	0	1	0	0	1	0	0	1	0	0	0	0	1	0	1	0	0	0	0	0	0	3	1	57.2	164.9	21.04	83.7	1	1	1				0	1	0	0
44644	0	42	3	1	1	3	5	1	3	0	1	61	0	1	0	0	1	0	0	1	0	0	1	0	0	0	0	1	0	0	0	0	1	2	1	75.4	165.7	27.46	90	0						0	0	0	0
44647	1	42	4	1	1	3	1	1	6		1	68	0	1	0	1	0	0	0	1	0	0	1	0	0	1	0	0	0	0	0	0	1	1	1	85.9	176.1	27.7	90.3	1	4	2				0	0	0	0
44648	1	80	3	1	1	1	2	1	4		2	60	0	0	1	0	1	0	0	1	0	1	0	0	0	0	1	0	0	0	0	0	1	0	0	88.9	173.3	29.6	116	1	2	1				0	0	0	0
44655	0	72	3	1	1	3	1	3	12		1	60	0	0	1	0	1	0	0	1	0	0	1	0	0	1	0	0	0	0	0	0	0	1	1	55.6	163	20.93		0						0	0	0	0
44656	1	66	4	1	1	4	1	3	12		2	67	0	0	1	1	0	0	0	1	0	0	0	1	0	1	0	0	0	0	0	1	1	0	0	127.1	180.5	39.01	133.2	1	0					0	0	0	0
44659	1	48	4	5	1	4	2	1	14		2	71	0	1	0	1	0	0	0	1	0	0	0	1	0	0	1	0	0	0	0	0	1	2	1	89.3	178.1	28.15	97.2	1	5	1				1	0	0	0
44661	0	60	3	1	1	4	1	1	1		2	71	0	0	1	0	1	0	0	1	0	0	0	1	0	1	0	0	0	0	0	0	1	2	1	90.3	162.5	34.2	111.8	0						0	0	1	0
44663	0	41	2	4	0	5	6	3	9	0	1	72	0	1	0	0	0	1	0	0	1	0	0	0	1	1	0	0	0	0	0	0	1	0	0	62.7	163.1	23.57	81.2							1	1	0	0
44664	1	23	1	1	1	3	6	3	8		2	68	1	0	0	0	0	0	1	1	0	0	1	0	0	1	0	0	0	0	0	0	1	1	1	59.7	176.3	19.21	68	1	7	5				0	1	0	0
44667	1	34	3	1	1	3	1	4	6		2	63	1	0	0	0	1	0	0	1	0	0	1	0	0	1	0	0	0	0	0	0	0	0	0	84.3	173.1	28.13	99.1	1	6	6				0	0	0	0
44668	1	46	3	1	1	5	2	3	14		1	71	0	1	0	0	1	0	0	1	0	0	0	0	1	0	1	0	0	0	0	0	0	2	1	74.5	177.1	23.75	87.2	1	5	1				1	1	0	0
44669	0	76	3	1	1	4	5	2	3		1	61	0	0	1	0	1	0	0	1	0	0	0	1	0	0	0	1	0	0	0	0	0	1	1	65.8	148	30.04	102.4	0						0	0	0	0
44671	1	48	4	1	1	5	1	3	14		2	70	0	1	0	1	0	0	0	1	0	0	0	0	1	1	0	0	0	0	0	0	1	0	0	90	177.8	28.47	96.1	1	30	3				0	1	0	0
44672	0	59	3	1	1	3	2	1	2		2	60	0	1	0	0	1	0	0	1	0	0	1	0	0	0	1	0	0	0	0	0	1	3	1	95.4	167.8	33.88	116.5	0	6	1				0	0	0	1
44673	0	64	3	1	1	3	1	2	6		1	59	0	0	1	0	1	0	0	1	0	0	1	0	0	1	0	0	0	0	0	0	0	2	1	71.3	150.6	31.44	93.3	0						0	0	0	0
44674	1	45	1	1	1	5	1	2	15		1	70	0	1	0	0	0	0	1	1	0	0	0	0	1	1	0	0	0	0	0	0	0	0	0	80	177.1	25.51	88.7	0	8	4				0	0	0	0
44676	0	59	4	1	1	3	2	3			1	64	0	1	0	1	0	0	0	1	0	0	1	0	0	0	1	0	0	0	0	0	1	1	1	95.2	167.4	33.97	99.3	0						1	0
44677	1	24	2	1	1	5	1	3	2		2	68	1	0	0	0	0	1	0	1	0	0	0	0	1	1	0	0	0	0	0	0	0	1	1	81.7	169.4	28.47	95.3	1	5	3				0	0	0	0
44679	0	80	3	1	1	3	2	1	5		2	60	0	0	1	0	1	0	0	1	0	0	1	0	0	0	1	0	0	0	0	0	0	1	1	60.8	153.4	25.84	92	0	0					0	0	0	0
44680	0	65	4	1	1	1	5	1	2		1	61	0	0	1	1	0	0	0	1	0	1	0	0	0	0	0	1	0	0	0	1	0	0	0	126.8	165.8	46.13	134.7	1	0					0	0	0	0
44681	0	53	1	1	1	5	1	3	9		1	70	0	1	0	0	0	0	1	1	0	0	0	0	1	1	0	0	0	0	0	0	0	0	0	66.3	161.8	25.33	93.9	1	1	1				0	1	0	0
44683	0	50	1	5	1	3	1	6	15		2	69	0	1	0	0	0	0	1	1	0	0	1	0	0	1	0	0	0	0	0	0	0	2	1	53	163.7	19.78	71.8	0						0	0	0	0
44684	1	61	4	1	1	1	2	1	4		2	67	0	0	1	1	0	0	0	1	0	1	0	0	0	0	1	0	0	0	0	0	0	0	0	129.1	174.4	42.45	132	1	0					0	0	0	0
44685	1	57	3	1	1	4	1	2	15		1	69	0	1	0	0	1	0	0	1	0	0	0	1	0	1	0	0	0	0	0	0	1	4	1	136	173	45.44	143.7	1	5	1				0	0	0	0
44688	1	80	2	4	1	3	2	1	2		1	72	0	0	1	0	0	1	0	1	0	0	1	0	0	0	1	0	0	0	0	0	0	1	1	51.1	166.6	18.41	73	1	7	1				0	0	0	0
44691	1	60	4	1	1	3	1	6	9		2	60	0	0	1	1	0	0	0	1	0	0	1	0	0	1	0	0	0	0	0	0	0	2	1	76.9	167.9	27.28	96.2	1	3	1				1	0	0	0
44692	0	49	3	1	1	3	6	2	6		1	67	0	1	0	0	1	0	0	1	0	0	1	0	0	1	0	0	0	0	0	0	0	0	0	43.4	162.6	16.42	69.7	1	5	1				1	0	1	1
44693	1	31	3	1	1	3	1	5	12		2	72	1	0	0	0	1	0	0	1	0	0	1	0	0	1	0	0	0	0	0	0	0	1	1	90.9	182.6	27.26	99.1							1	0	0	0
44694	1	37	1	2	1	1	1	5	6		2	66	1	0	0	0	0	0	1	1	0	1	0	0	0	1	0	0	0	0	0	0	1	0	0	86.1	178.3	27.08	100	1	1	3				0	1	0	0
44695	0	41	4	1	1	5	5	4	15	0	1	63	0	1	0	1	0	0	0	1	0	0	0	0	1	0	0	1	0	0	0	0	1	2	1	118	168.1	41.76	107.9	0	0					0	1	0	0
44696	0	56	1	5	1	5	1	4	12		2	67	0	1	0	0	0	0	1	1	0	0	0	0	1	1	0	0	0	0	0	0	0	0	0	57.2	158.6	22.74	84.5	0						0	0	0	0
44698	1	74	3	1	1	1	1	3	6		1	59	0	0	1	0	1	0	0	1	0	1	0	0	0	1	0	0	0	0	0	0	0	0	0	77.8	178.8	24.34	99.4	0						0	0	0	0
44701	1	44	3	1	1	3	1	2	2		2	63	0	1	0	0	1	0	0	1	0	0	1	0	0	1	0	0	0	0	0	0	0	0	0	77.9	180.4	23.94	88	1	5	12				1	0	0	0
44703	1	80	3	1	1	4	1	2	6		1	69	0	0	1	0	1	0	0	1	0	0	0	1	0	1	0	0	0	0	0	0	0	1	1	87.9	172.4	29.57	106.1	1	7	1				0	0	0	0
44706	1	50	1	1	1	3	1	3	12		2	72	0	1	0	0	0	0	1	1	0	0	1	0	0	1	0	0	0	0	0	0	0	0	0	79	171.2	26.95	104.2	1	2	3				1	0	0	0
44710	1	29	1	2	0	1	1	4	14		1	72	1	0	0	0	0	0	1	0	1	1	0	0	0	1	0	0	0	0	0	0	0	0	0	84.2	171.9	28.49	97.3	1	3	4				0	0	0	0
44711	0	44	2	4	0	1	6	4	7	0	2	68	0	1	0	0	0	1	0	0	1	1	0	0	0	1	0	0	0	0	0	0	0	0	0	90.3	153.7	38.22	115.5	0						0	0	1	0
44712	0	48	2	4	1	1	1	7			2	62	0	1	0	0	0	1	0	1	0	1	0	0	0	1	0	0	0	0	0	0	1	0	0	73.3	157.4	29.59	96.8	1	4	3				0	0
44719	0	76	2	1	1	1	1	2	4		1	60	0	0	1	0	0	1	0	1	0	1	0	0	0	1	0	0	0	0	0	0	1	1	1	60.7	151.2	26.55	94	1	0					0	0	0	0
44720	1	58	3	1	1	4	1	2	15		1	63	0	1	0	0	1	0	0	1	0	0	0	1	0	1	0	0	0	0	0	0	0	1	1	103.6	181.7	31.38	117.5	1	4	2				0	0	0	0
44724	0	51	3	1	1	4	1	4	4		1	67	0	1	0	0	1	0	0	1	0	0	0	1	0	1	0	0	0	0	0	0	0	1	1	64.3	163.6	24.02	82.2	1	1	3				0	0	0	0
44725	1	80	3	1	1	4	1	2	7		1	63	0	0	1	0	1	0	0	1	0	0	0	1	0	1	0	0	0	0	0	0	0	1	1	73.4	171.4	24.98	98.4	1	3	1				0	0	0	0
44726	1	34	1	2	1	3	1	4	7		2	65	1	0	0	0	0	0	1	1	0	0	1	0	0	1	0	0	0	0	0	0	1	1	1	84	165.8	30.56	100.5	1	1	3				0	1	0	0
44727	0	37	1	2	0	4	2	3	1	0	1	66	1	0	0	0	0	0	1	0	1	0	0	1	0	0	1	0	0	0	0	0	1	1	1	70.2	158	28.12	90.5	1	3	6				0	1	0	0
44731	0	60	2	4	1	4	5	2	4		2	73	0	0	1	0	0	1	0	1	0	0	0	1	0	0	0	1	0	0	0	0	1	4	1	62.2	144.1	29.95	94.7	0						0	0	0	0
44732	0	53	2	4	1	5	6	5	5		2	62	0	1	0	0	0	1	0	1	0	0	0	0	1	1	0	0	0	0	0	0	0	1	1	67.6	159.1	26.71	93	1	1	2				0	0	0	0
44733	0	44	3	1	1	3	1	3	5	0	1	60	0	1	0	0	1	0	0	1	0	0	1	0	0	1	0	0	0	0	0	0	1	0	0	63.4	157	25.72	92.3	1	0					0	0	0	1
44734	1	29	1	1	1	1	5	4	15		1	66	1	0	0	0	0	0	1	1	0	1	0	0	0	0	0	1	0	0	0	0	1	0	0	93.8	170.2	32.38	106.3	1	1	9				0	0	0	0
44735	1	33	3	1	1	3	1	2	5		2	60	1	0	0	0	1	0	0	1	0	0	1	0	0	1	0	0	0	0	0	1	1	0	0	75.3	176.7	24.12	93.9	0						1	0	0	0
44736	1	48	3	1	1	3	1	5	15		2	62	0	1	0	0	1	0	0	1	0	0	1	0	0	1	0	0	0	0	0	0	0	0	0	77.3	184.8	22.63	89	1	4	1				1	0	0	0
44738	1	52	2	4	1	3	1	2	5		1	61	0	1	0	0	0	1	0	1	0	0	1	0	0	1	0	0	0	0	0	0	1	1	1	84.2	169.3	29.38	98.2	1	4	2				0	0	0	0
44744	0	73	3	1	1	3	1	2	2		1	67	0	0	1	0	1	0	0	1	0	0	1	0	0	1	0	0	0	0	0	0	1	0	0	62.8	162.5	23.78	84.6	0						0	0	0	0
44746	0	53	4	1	1	3	2	1	5		1	73	0	1	0	1	0	0	0	1	0	0	1	0	0	0	1	0	0	0	0	0	1	2	1	70	148.4	31.79	97.5	1	3	1				0	0	0	0
44749	0	59	4	1	1	3	2	4	5		2	68	0	1	0	1	0	0	0	1	0	0	1	0	0	0	1	0	0	0	0	0	0	0	0	46.2	173	15.44	69.8	1	7	3				0	0	0	0
44750	0	49	3	1	1	3	1	7	15		2	74	0	1	0	0	1	0	0	1	0	0	1	0	0	1	0	0	0	0	0	0	0	0	0	100.7	169.4	35.09	119	1	0					0	0	0	0
44758	0	59	2	4	1	1	1	7	15		1	62	0	1	0	0	0	1	0	1	0	1	0	0	0	1	0	0	0	0	0	1	1	0	0	59.4	141.9	29.5	91.1	1	2	2				0	0	0	0
44760	1	46	2	1	1	3	1	4	8		1	69	0	1	0	0	0	1	0	1	0	0	1	0	0	1	0	0	0	0	0	0	1	4	1	88.4	171.2	30.16	109.2	1	2	1				0	0	0	0
44763	0	68	3	1	1	5	2	1	7		1	60	0	0	1	0	1	0	0	1	0	0	0	0	1	0	1	0	0	0	0	0	0	1	1	61.3	167.8	21.77	83.4	1	3	1				0	0	0	0
44765	0	39	1	2	1	3	1	5	8	0	2	61	1	0	0	0	0	0	1	1	0	0	1	0	0	1	0	0	0	0	0	0	0	3	1	53.3	154.7	22.27	77	0						0	0	0	0
44767	1	38	3	1	1	4	1	4	9		1	61	1	0	0	0	1	0	0	1	0	0	0	1	0	1	0	0	0	0	0	0	0	1	1	73.2	177.5	23.23	85.2	1	1	4				0	0	0	0
44768	1	34	2	1	1	3	5	3	9		2	61	1	0	0	0	0	1	0	1	0	0	1	0	0	0	0	1	0	0	0	0	1	0	0	89.7	168.1	31.74	94.4	1	1	3				1	0	0	0
44769	1	27	1	1	1	1	6	6	5		2	71	1	0	0	0	0	0	1	1	0	1	0	0	0	1	0	0	0	0	0	0	0	0	0	92.8	173.8	30.72	111.5	1	2	8				0	0	0	0
44770	0	67	3	5	1	5	1	2	15		1	70	0	0	1	0	1	0	0	1	0	0	0	0	1	1	0	0	0	0	0	0	0	12	1	68.1	167.5	24.27	86.2	1	7	1				0	0	0	0
44771	0	78	3	1	1	3	1	2	8		1	60	0	0	1	0	1	0	0	1	0	0	1	0	0	1	0	0	0	0	0	0	1	3	1	90.5	158.1	36.21	113.3	1	3	1				0	0	0	0
44774	0	68	3	1	1	3	5	1	3		1	64	0	0	1	0	1	0	0	1	0	0	1	0	0	0	0	1	0	0	0	0	1	5	1	66.1	158.1	26.44	88.5	0	1	1				0	0	0	0
44775	0	35	2	4	0	1	2	7	12	0	2	71	1	0	0	0	0	1	0	0	1	1	0	0	0	0	1	0	0	0	0	0	0	0	0	48.5	145.6	22.88	81.2	0	0					0	0	0	0
44778	0	53	3	5	0	3	1	4	4		1	73	0	1	0	0	1	0	0	0	1	0	1	0	0	1	0	0	0	0	0	0	0	0	0	61	144.4	29.25	86	0	6	1				0	0	0	0
44780	0	49	3	1	1	3	1	2	14		2	61	0	1	0	0	1	0	0	1	0	0	1	0	0	1	0	0	0	0	0	0	0	0	0	112.2	163.1	42.18	120.9	0	0					0	0	0	0
44781	0	58	1	1	1	3	2	7	8		1	63	0	1	0	0	0	0	1	1	0	0	1	0	0	0	1	0	0	0	0	0	1	0	0	74.3	155.1	30.89	101.1	0						0	0	0	0
44782	1	53	2	5	1	5	1	3	15		2	61	0	1	0	0	0	1	0	1	0	0	0	0	1	1	0	0	0	0	0	0	1	0	0	78.6	182.3	23.65	94.3	1	5	1				0	0	0	0
44783	1	34	4	5	0	5	1	4	7		1	64	1	0	0	1	0	0	0	0	1	0	0	0	1	1	0	0	0	0	0	0	0	0	0	60.8	173.8	20.13	77.2	0						1	0	0	0
44784	0	52	3	1	1	1	2	1	10		2	60	0	1	0	0	1	0	0	1	0	1	0	0	0	0	1	0	0	0	0	0	1	0	0	72	165.2	26.38	85.5	1	1	3				1	0	0	0
44785	1	46	4	1	1	5	1	4	15		1	68	0	1	0	1	0	0	0	1	0	0	0	0	1	1	0	0	0	0	0	0	0	2	1	115.3	187.3	32.87	113	1	2	1				0	0	0	0
44786	1	28	2	4	0	4	5	6	9		1	72	1	0	0	0	0	1	0	0	1	0	0	1	0	0	0	1	0	0	0	0	1	0	0	115.4	178.5	36.22		1	1	3				1	1	0	0
44788	1	80	3	1	1	3	1	2	7		2	67	0	0	1	0	1	0	0	1	0	0	1	0	0	1	0	0	0	0	0	0	0	2	1	74.4	168.9	26.08	99.5	1	0					0	0	0	0
44789	0	36	3	1	1	5	1	5	14	0	1	61	1	0	0	0	1	0	0	1	0	0	0	0	1	1	0	0	0	0	0	0	0	1	1	72.3	160.9	27.93	92	1	2	2				0	0	0	0
44790	0	50	3	1	1	4	1	4	15		1	61	0	1	0	0	1	0	0	1	0	0	0	1	0	1	0	0	0	0	0	0	1	1	1	71.1	172.3	23.95	75	1	4	1				0	0	0	0
44791	1	64	2	1	1	4	1	2	12		1	71	0	0	1	0	0	1	0	1	0	0	0	1	0	1	0	0	0	0	0	0	1	0	0	85.8	174.1	28.31	101.5	1	3	1				0	0	0	0
44792	0	53	3	1	1	3	1	7	6		1	61	0	1	0	0	1	0	0	1	0	0	1	0	0	1	0	0	0	0	0	0	0	0	0	50.9	166.2	18.43	76.9	1	0					0	0	0	0
44793	0	51	1	5	1	3	1	6	15		2	60	0	1	0	0	0	0	1	1	0	0	1	0	0	1	0	0	0	0	0	0	0	0	0	69.3	155.8	28.55	92.6	1	2	1				0	1	0	0
44795	1	61	3	1	1	5	1	3	6		2	59	0	0	1	0	1	0	0	1	0	0	0	0	1	1	0	0	0	0	0	0	0	0	0	117.3	183.7	34.76	117.1	0						0	0	0	0
44796	0	22	2	4	0	3	5	4	4	0	2	61	1	0	0	0	0	1	0	0	1	0	1	0	0	0	0	1	0	0	0	0	1	1	1	96.6	163.7	36.05	107	1	1	12				0	0	0	1
44797	1	80	2	4	1	3	1	4	8		1	69	0	0	1	0	0	1	0	1	0	0	1	0	0	1	0	0	0	0	0	0	1	5	1	57.6	155.1	23.94	90	0	0					0	0	0	0
44799	0	49	3	1	1	5	2	2	10		2	62	0	1	0	0	1	0	0	1	0	0	0	0	1	0	1	0	0	0	0	0	1	0	0	74.2	167.9	26.32	80	1	6	3				1	1	0	0
44802	0	31	3	1	1	5	1	4	5	0	1	60	1	0	0	0	1	0	0	1	0	0	0	0	1	1	0	0	0	0	0	0	0	0	0	67	171.7	22.73	79.4	1	10	1				0	0	0	0
44804	0	80	3	1	1	3	2	1	5		2	63	0	0	1	0	1	0	0	1	0	0	1	0	0	0	1	0	0	0	0	0	1	5	1	58.2	163.1	21.88	84.2	1	8	1				0	0	0	0
44807	0	56	4	1	1	3	5	1	13		2	64	0	1	0	1	0	0	0	1	0	0	1	0	0	0	0	1	0	0	0	0	0	1	1	83.8	159.6	32.9	104.5	0	0					1	0	0	0
44811	0	67	3	1	1	1	1	3	7		2	60	0	0	1	0	1	0	0	1	0	1	0	0	0	1	0	0	0	0	0	1	1	2	1	93.7	157.2	37.92	126	1	0					1	0	0	0
44813	1	46	1	5	0	1	1	6	14		1	62	0	1	0	0	0	0	1	0	1	1	0	0	0	1	0	0	0	0	0	0	0	3	1	69.3	172	23.42	83.8	1	5	1				1	0	0	0
44815	0	21	3	1	1	3	5	4	8	0	1	68	1	0	0	0	1	0	0	1	0	0	1	0	0	0	0	1	0	0	0	0	1	1	1	65.7	170.5	22.6	84.1	1	2	4				0	1	0	0
44817	0	70	2	1	1	5	1	2	10		2	66	0	0	1	0	0	1	0	1	0	0	0	0	1	1	0	0	0	0	0	0	0	0	0	68.8	168.8	24.15	97.8	1	1	1				0	0	0	0
44818	0	41	4	1	1	1	2	7	7	0	2	68	0	1	0	1	0	0	0	1	0	1	0	0	0	0	1	0	0	0	0	0	1	0	0	90.7	160.4	35.25		1	1	4				0	0	0	0
44820	0	39	1	2	0	1	2	4	5	0	1	65	1	0	0	0	0	0	1	0	1	1	0	0	0	0	1	0	0	0	0	0	0	0	0	66	159.1	26.07	90.9	1	2	2				0	0	0	0
44821	1	67	3	1	1	3	2	3	7		1	60	0	0	1	0	1	0	0	1	0	0	1	0	0	0	1	0	0	0	0	0	0	1	1	59.5	169.4	20.73	90.6	0	0					0	0	0	0
44823	1	79	3	1	1	3	2	1	5		2	63	0	0	1	0	1	0	0	1	0	0	1	0	0	0	1	0	0	0	0	0	1	1	1	99.8	171.3	34.01		1	3	1				0	0	0	0
44824	0	26	2	4	1	1	1	7	8	0	2	72	1	0	0	0	0	1	0	1	0	1	0	0	0	1	0	0	0	0	0	0	0	0	0	94.2	157.5	37.97	119	1	5	7				1	0	0	1
44825	0	50	3	1	1	3	1	3	8		2	63	0	1	0	0	1	0	0	1	0	0	1	0	0	1	0	0	0	0	0	0	0	0	0	56.1	167.2	20.07	78.5	0	2	2				0	0	0	0
44826	1	66	4	1	1	1	2	3	5		2	68	0	0	1	1	0	0	0	1	0	1	0	0	0	0	1	0	0	0	0	0	1	0	0	86.8	170.6	29.82	112.2	1	3	2				0	0	0	1
44827	1	32	1	1	1	4	1	6	15		2	65	1	0	0	0	0	0	1	1	0	0	0	1	0	1	0	0	0	0	0	0	1	2	1	105.1	169.8	36.45		1	5	2				0	0	0	0
44830	1	30	4	1	1	4	5	5	9		2	67	1	0	0	1	0	0	0	1	0	0	0	1	0	0	0	1	0	0	0	0	0	0	0	63	174.2	20.76	73.4	1	2	2				0	1	1	0
44831	1	48	3	1	1	5	1	6	10		1	62	0	1	0	0	1	0	0	1	0	0	0	0	1	1	0	0	0	0	0	0	0	0	0	76.3	181.1	23.26	91.1	0						1	0	0	0
44836	1	20	3	1	1	1	5	4	14		2	71	1	0	0	0	1	0	0	1	0	1	0	0	0	0	0	1	0	0	0	0	0	10	1	94	187.3	26.79	97.2	1	1	1				1	1	0	0
44838	0	71	3	1	1	3	2	1	3		1	61	0	0	1	0	1	0	0	1	0	0	1	0	0	0	1	0	0	0	0	0	0	5	1	61.4	163.5	22.97	89.5	1	1	2				0	0	0	0
44839	0	75	1	5	1	1	2	1	3		2	69	0	0	1	0	0	0	1	1	0	1	0	0	0	0	1	0	0	0	0	1	1	1	1	67.8	149.3	30.42	106.6	0						0	0	0	0
44842	0	73	3	1	1	1	1	3	15		2	62	0	0	1	0	1	0	0	1	0	1	0	0	0	1	0	0	0	0	0	0	1	0	0	64.7	159.9	25.31	97.6	0						0	0	0	0
44843	0	24	1	5	0	5	1	2	8	0	1	69	1	0	0	0	0	0	1	0	1	0	0	0	1	1	0	0	0	0	0	0	0	0	0	79	156.4	32.3	92.9	1	1	2				0	0	0	0
44844	1	70	4	1	1	3	1	3	14		2	61	0	0	1	1	0	0	0	1	0	0	1	0	0	1	0	0	0	0	0	1	0	1	1	103.2	185	30.15	117.7	1	0					0	0	0	0
44845	0	30	2	4	0	5	1	3	13	0	1	72	1	0	0	0	0	1	0	0	1	0	0	0	1	1	0	0	0	0	0	0	0	1	1	58	164.3	21.49	75.5	1	2	2				0	0	0	0
44847	0	80	4	5	0	1	5	5	6		1	72	0	0	1	1	0	0	0	0	1	1	0	0	0	0	0	1	0	0	0	1	1	2	1	78.8	145.7	37.12	136.6	0						0	0	0	0
44848	1	40	1	2	1	1	1	5	8		2	71	0	1	0	0	0	0	1	1	0	1	0	0	0	1	0	0	0	0	0	0	1	0	0	86.1	168.7	30.25	96.8	1	4	4				1	0	0	0
44849	0	34	4	1	1	5	5	4	7	0	1	63	1	0	0	1	0	0	0	1	0	0	0	0	1	0	0	1	0	0	0	0	0	0	0	73.4	174.3	24.16	82.5	0	5	2				0	0	0	0
44850	1	72	3	1	1	1	2	1	3		1	65	0	0	1	0	1	0	0	1	0	1	0	0	0	0	1	0	0	0	0	0	0	0	0	82.1	173.6	27.24	101.6	0						1	0	1	0
44852	0	42	3	1	1	4	2	3	7	0	2	63	0	1	0	0	1	0	0	1	0	0	0	1	0	0	1	0	0	0	0	0	0	1	1	96.9	179	30.24	106	1	1	1				0	0	0	0
44853	1	52	1	5	1	1	1	3	14		2	66	0	1	0	0	0	0	1	1	0	1	0	0	0	1	0	0	0	0	0	0	0	0	0	68.6	167.5	24.45	86.5	1	2	2				0	0	0	0
44854	0	80	1	2	1	1	5	1	3		1	66	0	0	1	0	0	0	1	1	0	1	0	0	0	0	0	1	0	0	0	0	0	0	0	44.5	145	21.17	78.6	0						0	0	0	0
44855	0	64	3	1	1	4	2	1	5		1	73	0	0	1	0	1	0	0	1	0	0	0	1	0	0	1	0	0	0	0	1	1	5	1	87.3	160.4	33.93	107	1	6	1				1	0	0	0
44856	1	41	4	1	1	3	1	4	7		1	68	0	1	0	1	0	0	0	1	0	0	1	0	0	1	0	0	0	0	0	0	0	1	1	78.6	174.1	25.93	95.5							1	0	0	0
44862	1	70	3	1	1	4	1	2	14		2	59	0	0	1	0	1	0	0	1	0	0	0	1	0	1	0	0	0	0	0	0	0	0	0	89.6	166.3	32.4	106.4	1	1	4				1	0	0	0
44863	0	32	1	1	1	1	1	3	9	0	1	66	1	0	0	0	0	0	1	1	0	1	0	0	0	1	0	0	0	0	0	0	0	0	0	61.7	153	26.36	87.8	1	1	6				0	0	0	0
44864	1	35	3	1	1	5	5	1	6		1	65	1	0	0	0	1	0	0	1	0	0	0	0	1	0	0	1	0	0	0	0	1	4	1	77.9	174	25.73	102.4	1	0					0	0	0	0
44865	0	49	3	1	1	1	1	2	10		2	63	0	1	0	0	1	0	0	1	0	1	0	0	0	1	0	0	0	0	0	0	0	2	1	58.6	161.6	22.44	81	1	2	1				0	0	0	0
44866	1	59	3	1	1	3	1	7	6		2	60	0	1	0	0	1	0	0	1	0	0	1	0	0	1	0	0	0	0	0	0	0	0	0	68.6	176.6	22	90.4	1	0					0	0	0	0
44867	0	29	3	1	1	4	1	2	8	0	1	69	1	0	0	0	1	0	0	1	0	0	0	1	0	1	0	0	0	0	0	0	0	4	1	77.3	158.2	30.89	99.9	1	1	1				0	1	0	0
44869	0	45	3	1	1	3	1	2	1		2	59	0	1	0	0	1	0	0	1	0	0	1	0	0	1	0	0	0	0	0	0	0	0	0	92.1	176.6	29.53	108.8	0	0					0	0	0	0
44870	0	62	3	1	1	3	1	2	5		1	60	0	0	1	0	1	0	0	1	0	0	1	0	0	1	0	0	0	0	0	0	0	0	0	69.4	160.5	26.94	95.5	1	4	1				0	0	0	0
44871	0	52	2	4	1	4	2	1	6		2	61	0	1	0	0	0	1	0	1	0	0	0	1	0	0	1	0	0	0	0	0	0	1	1	124	156.8	50.43	139.1	0	0					0	0	0	0
44873	1	80	3	1	1	4	1	2	12		2	60	0	0	1	0	1	0	0	1	0	0	0	1	0	1	0	0	0	0	0	0	0	1	1	79.6	178.8	24.9	100.1	1	1	1				0	0	0	0
44874	1	80	3	1	1	3	1	3	12		2	64	0	0	1	0	1	0	0	1	0	0	1	0	0	1	0	0	0	0	0	0	1	2	1	86.4	177.7	27.36	106	1	6	1				0	0	0	0
44875	0	31	4	1	1	4	5	6	8	0	2	74	1	0	0	1	0	0	0	1	0	0	0	1	0	0	0	1	0	0	0	0	1	0	0	126.9	168.7	44.59	124	1	2	2				1	0	0	1
44876	0	55	1	1	1	1	1	7	6		1	65	0	1	0	0	0	0	1	1	0	1	0	0	0	1	0	0	0	0	0	0	0	0	0	53	144.6	25.35	88.6	0	0					0	0	0	0
44877	0	57	4	1	1	5	1	3	15		1	63	0	1	0	1	0	0	0	1	0	0	0	0	1	1	0	0	0	0	0	0	1	1	1	100.4	159	39.71	108	1	3	2				0	0	0	0
44878	1	71	3	1	1	5	1	2	9		1	60	0	0	1	0	1	0	0	1	0	0	0	0	1	1	0	0	0	0	0	0	1	4	1	52.5	171.8	17.79	71.7	1	2	1				0	1	0	0
44882	1	47	3	1	1	1	1	3	4		2	59	0	1	0	0	1	0	0	1	0	1	0	0	0	1	0	0	0	0	0	1	1	0	0	171.4	184.3	50.46	155.9	1	0					0	0	0	0
44883	1	50	4	1	1	1	1	4	15		2	68	0	1	0	1	0	0	0	1	0	1	0	0	0	1	0	0	0	0	0	1	1	0	0	102.2	178.8	31.97	111.1	1	1	5				1	0	0	0
44885	0	65	3	1	1	3	2	1	7		1	59	0	0	1	0	1	0	0	1	0	0	1	0	0	0	1	0	0	0	0	0	1	4	1	84.2	167	30.19	110.9	1	1	1				0	0	0	0
44886	1	51	1	5	0	3	1	6	14		1	62	0	1	0	0	0	0	1	0	1	0	1	0	0	1	0	0	0	0	0	0	0	0	0	66.1	180.4	20.31	78.6							1	0	0	0
44888	1	22	1	1	1	3	5	4	7		2	61	1	0	0	0	0	0	1	1	0	0	1	0	0	0	0	1	0	0	0	0	1	0	0	101	179.1	31.49	100.4	1	3	4				1	1	0	0
44889	1	23	3	1	1	5	5	1	6		1	71	1	0	0	0	1	0	0	1	0	0	0	0	1	0	0	1	0	0	0	0	0	0	0	74.7	172.8	25.02	87.2	1	2	5				0	1	0	0
44891	0	50	3	1	1	5	2	1	14		2	71	0	1	0	0	1	0	0	1	0	0	0	0	1	0	1	0	0	0	0	0	1	2	1	97.2	165.2	35.62	101.3	1	0					0	1	0	0
44892	1	45	1	1	1	3	6	3	6		2	66	0	1	0	0	0	0	1	1	0	0	1	0	0	1	0	0	0	0	0	0	0	0	0	70.7	171.4	24.07	93.2	1	0					1	0	0	1
44893	0	44	3	1	1	4	2	3	1	0	1	61	0	1	0	0	1	0	0	1	0	0	0	1	0	0	1	0	0	0	0	0	1	3	1	81.4	156.8	33.11	91.2	1	7	5				0	0	0	1
44896	0	26	3	1	1	5	5	4	15	0	2	73	1	0	0	0	1	0	0	1	0	0	0	0	1	0	0	1	0	0	0	0	0	2	1	81.5	170.3	28.1	106.2	1	15	5				0	1	0	0
44898	0	53	4	5	0	1	1	4	14		1	72	0	1	0	1	0	0	0	0	1	1	0	0	0	1	0	0	0	0	0	1	1	0	0	101.8	158.2	40.68	123.4	0						0	0	0	0
44899	0	76	3	1	1	3	2	2	99		1	61	0	0	1	0	1	0	0	1	0	0	1	0	0	0	1	0	0	0	0	0	0	2	1	75.8	160.1	29.57	102	0						0	0	0	0
44901	0	22	3	1	1	3	5	4	8	0	1	68	1	0	0	0	1	0	0	1	0	0	1	0	0	0	0	1	0	0	0	0	0	2	1	58.3	173.8	19.3	80.7	1	3	6				0	1	0	0
44903	0	28	4	1	1	5	1	3	8	0	1	68	1	0	0	1	0	0	0	1	0	0	0	0	1	1	0	0	0	0	0	0	1	0	0	113	173.9	37.37	117	0	1	1				0	0	0	0
44904	1	57	4	1	1	4	5	4	4		1	65	0	1	0	1	0	0	0	1	0	0	0	1	0	0	0	1	0	0	0	0	0	3	1	88.6	170.3	30.55	107.1							0	0	0	0
44905	0	74	3	1	1	4	2	1	3		1	60	0	0	1	0	1	0	0	1	0	0	0	1	0	0	1	0	0	0	0	0	0	7	1	55.3	155.2	22.96	84.5	0						0	0	1	1
44906	1	70	3	1	1	3	1	2	8		2	66	0	0	1	0	1	0	0	1	0	0	1	0	0	1	0	0	0	0	0	0	1	2	1	96.1	178.9	30.03	106	1	1	1				1	0	0	0
44909	0	22	3	1	1	3	1	3	5	0	1	60	1	0	0	0	1	0	0	1	0	0	1	0	0	1	0	0	0	0	0	0	1	0	0	86.8	161.5	33.28	104.7	0						0	0	0	0
44910	1	62	1	2	0	1	1	2	4		2	70	0	0	1	0	0	0	1	0	1	1	0	0	0	1	0	0	0	0	0	0	0	0	0	70.6	170.6	24.26	95.5	1	1	4				0	0	0	0
44914	0	59	3	1	1	5	2	2	77		1	65	0	1	0	0	1	0	0	1	0	0	0	0	1	0	1	0	0	0	0	1	1	3	1	61.1	165.4	22.33	72.5	0	0					0	1	0	0
44915	1	69	4	1	1	4	2	1	2		1	62	0	0	1	1	0	0	0	1	0	0	0	1	0	0	1	0	0	0	0	0	1	2	1	74.4	159.4	29.28	101.2	1	1	3				0	0	0	1
44916	0	71	4	1	1	1	2	5	5		2	68	0	0	1	1	0	0	0	1	0	1	0	0	0	0	1	0	0	0	0	0	1	2	1	111.4	155.6	46.01	121.5	1	0					0	0	0	0
44920	0	80	4	1	1	3	2	1	2		1	67	0	0	1	1	0	0	0	1	0	0	1	0	0	0	1	0	0	0	0	0	0	0	0	53.1	149	23.92	89.3	0	0					0	0	0	0
44927	0	41	1	2	0	1	1	7	12	0	1	74	0	1	0	0	0	0	1	0	1	1	0	0	0	1	0	0	0	0	0	0	1	0	0	95.6	159	37.81	110.5	0						0	0	0	0
44928	1	77	4	1	1	3	1	2	9		1	64	0	0	1	1	0	0	0	1	0	0	1	0	0	1	0	0	0	0	0	0	1	0	0	85.7	168.8	30.08	106.1	1	0					0	0	0	0
44930	1	36	1	1	1	4	2	5	3		1	66	1	0	0	0	0	0	1	1	0	0	0	1	0	0	1	0	0	0	0	0	0	0	0	109.6	174.2	36.12	117.5	1	0					0	0	0	0
44931	1	28	1	2	0	3	6	4	7		1	70	1	0	0	0	0	0	1	0	1	0	1	0	0	1	0	0	0	0	0	0	0	1	1	91.3	169.7	31.7	98.1	1	3	4				0	0	0	0
44933	0	48	3	1	1	4	1	3	77		2	70	0	1	0	0	1	0	0	1	0	0	0	1	0	1	0	0	0	0	0	0	1	10	1	73.8	161.1	28.44	91	1	2	2				0	1	0	0
44934	0	50	3	1	1	4	1	2	3		2	59	0	1	0	0	1	0	0	1	0	0	0	1	0	1	0	0	0	0	0	0	1	0	0	87.8	173.3	29.23	116.5	1	0					0	0	1	0
44937	0	49	3	1	1	3	2	2	3		1	61	0	1	0	0	1	0	0	1	0	0	1	0	0	0	1	0	0	0	0	0	0	0	0	101.2	162.8	38.18	118.3	1	0					0	0	0	0
44938	0	56	3	1	1	3	1	2	14		2	63	0	1	0	0	1	0	0	1	0	0	1	0	0	1	0	0	0	0	0	0	1	4	1	60.7	168.2	21.46	82.3	1	3	5				0	1	0	0
44939	1	56	3	1	1	4	1	6	15		2	74	0	1	0	0	1	0	0	1	0	0	0	1	0	1	0	0	0	0	0	0	1	0	0	116.5	197.3	29.93	113.5	1	2	3				1	0	0	0
44940	1	40	2	4	0	4	5	2	9		1	65	0	1	0	0	0	1	0	0	1	0	0	1	0	0	0	1	0	0	0	0	1	0	0	82.5	168.6	29.02	98.5	0	0					0	1	0	0
44941	0	64	3	1	1	5	1	2	8		1	64	0	0	1	0	1	0	0	1	0	0	0	0	1	1	0	0	0	0	0	0	0	0	0	63.5	163.1	23.87	88.3	0	0					0	0	0	0
44943	1	20	3	5	1	4	5	7			1	64	1	0	0	0	1	0	0	1	0	0	0	1	0	0	0	1	0	0	0	0	0	0	0	95.4	177.5	30.28	103.2	0						0	0
44946	1	20	3	1	1	1	6	2	5		2	62	1	0	0	0	1	0	0	1	0	1	0	0	0	1	0	0	0	0	0	0	0	0	0	70.8	175.8	22.91	86.2	1	2	4				1	0	0	0
44951	1	60	4	1	1	4	1	6	10		1	59	0	0	1	1	0	0	0	1	0	0	0	1	0	1	0	0	0	0	0	0	1	5	1	85.6	173.5	28.44	99.7	1	0					0	0	0	0
44953	0	27	4	1	1	4	5	4	6	0	2	65	1	0	0	1	0	0	0	1	0	0	0	1	0	0	0	1	0	0	0	0	1	0	0	61.8	153	26.4	86.5	1	1	1				0	1	0	0
44954	0	38	3	1	1	5	1	5	15	0	1	70	1	0	0	0	1	0	0	1	0	0	0	0	1	1	0	0	0	0	0	0	1	0	0	64.7	172.4	21.77	79.5	1	1	2				1	1	0	0
44958	1	43	3	1	1	5	2	1	6		1	67	0	1	0	0	1	0	0	1	0	0	0	0	1	0	1	0	0	0	0	0	1	4	1	91.2	171.8	30.9	105.8	1	0					0	1	0	0
44959	1	62	3	1	1	1	1	3	3		2	59	0	0	1	0	1	0	0	1	0	1	0	0	0	1	0	0	0	0	0	0	0	0	0	55.6	171.2	18.97	79	1	12	1				0	0	0	0
44960	0	26	4	1	1	4	5	2	8	0	2	68	1	0	0	1	0	0	0	1	0	0	0	1	0	0	0	1	0	0	0	0	1	0	0	139.2	170.7	47.77	142.2	1	2	3				0	1	0	0
44965	0	22	3	1	1	4	5	2	2	0	2	69	1	0	0	0	1	0	0	1	0	0	0	1	0	0	0	1	0	0	0	0	1	1	1	56.5	163.5	21.14	72.5	1	1	1				1	1	0	0
44967	0	43	1	5	1	3	1	6	7	0	2	60	0	1	0	0	0	0	1	1	0	0	1	0	0	1	0	0	0	0	0	0	0	0	0	60.2	160.1	23.49	73.2	0						0	0	0	0
44969	0	30	4	1	1	3	5	6	13	0	2	64	1	0	0	1	0	0	0	1	0	0	1	0	0	0	0	1	0	0	0	0	0	0	0	62.7	163.1	23.57	79	0						0	0	0	1
44970	0	56	3	1	1	5	1	2	6		2	59	0	1	0	0	1	0	0	1	0	0	0	0	1	1	0	0	0	0	0	1	1	1	1	127.5	161.4	48.94	123	0						0	0	0	0
44971	0	74	4	5	0	1	2	1	2		2	62	0	0	1	1	0	0	0	0	1	1	0	0	0	0	1	0	0	0	0	0	1	7	1	69.6	155.8	28.67	99.9	0						0	0	0	1
44972	1	44	4	1	1	4	1	5	10		2	72	0	1	0	1	0	0	0	1	0	0	0	1	0	1	0	0	0	0	0	0	1	2	1	107.1	176.5	34.38	116	1	3	3				1	1	1	1
44973	0	47	1	2	0	1	6	2	1		1	70	0	1	0	0	0	0	1	0	1	1	0	0	0	1	0	0	0	0	0	0	0	1	1	68.2	155.1	28.35	97.5	1	2	3				1	0	0	0
44976	1	23	3	1	1	5	5	2	8		2	64	1	0	0	0	1	0	0	1	0	0	0	0	1	0	0	1	0	0	0	0	0	0	0	65.9	172.5	22.15	78.9	1	2	5				0	1	0	0
44980	1	76	3	1	1	4	1	2	5		1	60	0	0	1	0	1	0	0	1	0	0	0	1	0	1	0	0	0	0	0	0	1	4	1	106.7	170.9	36.53	130	1	1	1				0	0	0	1
44984	0	80	2	1	1	3	2	1	2		1	66	0	0	1	0	0	1	0	1	0	0	1	0	0	0	1	0	0	0	0	0	1	5	1	45.4	159.7	17.8	76.9	0						0	0	0	0
44986	1	71	3	1	1	5	1	2	7		1	60	0	0	1	0	1	0	0	1	0	0	0	0	1	1	0	0	0	0	0	0	0	0	0	75.1	173.9	24.83	96.8	0	0					0	0	0	0
44987	0	76	3	1	1	4	2	1	99		1	64	0	0	1	0	1	0	0	1	0	0	0	1	0	0	1	0	0	0	0	0	0	0	0	56.2	160.3	21.87								0	0	0	0
44988	1	79	3	1	1	4	1	2	6		1	61	0	0	1	0	1	0	0	1	0	0	0	1	0	1	0	0	0	0	0	0	0	1	1	79.6	170.6	27.35	111.4	1	5	2				1	0	0	0
44989	0	27	2	4	0	1	5	7	9	0	1	73	1	0	0	0	0	1	0	0	1	1	0	0	0	0	0	1	0	0	0	0	1	0	0	58.1	149.5	26	84	0						0	0	0	0
44990	1	27	3	1	1	4	6	2	8		1	64	1	0	0	0	1	0	0	1	0	0	0	1	0	1	0	0	0	0	0	0	0	1	1	78.1	179.7	24.19	86.8	1	3	5				1	1	0	0
44991	1	30	4	1	1	3	5	6	6		2	70	1	0	0	1	0	0	0	1	0	0	1	0	0	0	0	1	0	0	0	0	0	0	0	57	166.9	20.46	75.2	0						0	0	0	0
44993	0	39	3	1	1	3	6	2	12	0	2	62	1	0	0	0	1	0	0	1	0	0	1	0	0	1	0	0	0	0	0	0	0	0	0	77.9	150.9	34.21	101	1	2	4				0	0	1	0
44995	1	34	3	1	1	3	1	4	9		1	67	1	0	0	0	1	0	0	1	0	0	1	0	0	1	0	0	0	0	0	0	0	0	0	91.7	179.5	28.46		1	2	5				1	0	0	0
44996	0	41	2	4	1	3	1	5	7	0	2	61	0	1	0	0	0	1	0	1	0	0	1	0	0	1	0	0	0	0	0	0	1	2	1	82.7	162.6	31.28	95.4	1	1	3				0	0	1	0
44998	0	46	2	4	1	4	1	4	15		2	73	0	1	0	0	0	1	0	1	0	0	0	1	0	1	0	0	0	0	0	0	1	1	1	77.1	168.2	27.25	93	0						0	0	0	0
45002	1	37	3	1	1	1	5	2	5		2	64	1	0	0	0	1	0	0	1	0	1	0	0	0	0	0	1	0	0	0	0	1	1	1	64.7	171.6	21.97	81	1	0					0	1	0	0
45005	0	39	4	1	1	5	2	1	14	0	1	70	1	0	0	1	0	0	0	1	0	0	0	0	1	0	1	0	0	0	0	0	1	6	1	72.1	163.2	27.07	83	1	1	1				0	1	0	0
45006	1	49	4	1	1	4	2	1	6		2	69	0	1	0	1	0	0	0	1	0	0	0	1	0	0	1	0	0	0	0	1	0	1	1	95.5	164	35.51	115.5	0						0	0	0	0
45009	0	60	3	1	1	1	1	5	5		1	67	0	0	1	0	1	0	0	1	0	1	0	0	0	1	0	0	0	0	0	1	0	0	0	86.9	169.1	30.39	105.5	0	0					0	0	0	1
45010	1	31	3	1	1	5	5	1	7		1	59	1	0	0	0	1	0	0	1	0	0	0	0	1	0	0	1	0	0	0	0	1	0	0	99.3	179.6	30.78	110.5	0						0	1	0	0
45012	0	44	3	1	1	5	1	7	6	0	1	60	0	1	0	0	1	0	0	1	0	0	0	0	1	1	0	0	0	0	0	0	0	2	1	84.5	167.7	30.05	98.8	1	2	1				0	0	0	1
45013	0	67	3	1	1	3	1	2	7		1	60	0	0	1	0	1	0	0	1	0	0	1	0	0	1	0	0	0	0	0	0	1	3	1	74.7	167.6	26.59	100.4	1	2	1				0	0	0	0
45014	0	35	2	1	1	4	2	6	3	0	2	61	1	0	0	0	0	1	0	1	0	0	0	1	0	0	1	0	0	0	0	0	1	0	0	71.2	164.9	26.18	92	1	2	4				0	0	0	1
45018	1	71	4	5	1	1	1	2	5		1	62	0	0	1	1	0	0	0	1	0	1	0	0	0	1	0	0	0	0	0	0	0	2	1	72.3	167.2	25.86	90.9	0						0	1	0	0
45019	0	40	4	1	1	1	5	5	14	0	1	74	0	1	0	1	0	0	0	1	0	1	0	0	0	0	0	1	0	0	0	0	0	0	0	53	169.5	18.45	70.1	1	5	2				0	0	0	0
45020	0	59	3	1	1	5	5	1	8		1	61	0	1	0	0	1	0	0	1	0	0	0	0	1	0	0	1	0	0	0	0	1	1	1	93.8	153.5	39.81	116.9	1	8	1				0	0	0	0
45022	1	36	3	1	1	4	1	2	15		2	68	1	0	0	0	1	0	0	1	0	0	0	1	0	1	0	0	0	0	0	0	1	0	0	113.5	183	33.89	114.7	1	2	1				0	1	0	0
45023	0	52	3	1	1	3	1	2	14		1	61	0	1	0	0	1	0	0	1	0	0	1	0	0	1	0	0	0	0	0	0	0	9	1	94.9	162.6	35.89	109.5	1	2	2				0	0	0	0
45025	1	67	3	1	1	1	2	1	3		2	59	0	0	1	0	1	0	0	1	0	1	0	0	0	0	1	0	0	0	0	1	1	3	1	94.6	173.3	31.5	113.1	1	0					0	0	1	1
45028	1	61	3	1	1	5	1	4	15		1	70	0	0	1	0	1	0	0	1	0	0	0	0	1	1	0	0	0	0	0	1	1	1	1	96.2	168	34.08	114	0						0	0	0	0
45029	0	68	1	1	1	1	1	4	7		2	66	0	0	1	0	0	0	1	1	0	1	0	0	0	1	0	0	0	0	0	0	1	0	0	82.6	161	31.87	105.7	0						0	0	0	0
45031	0	50	1	2	1	4	2	4	14		2	65	0	1	0	0	0	0	1	1	0	0	0	1	0	0	1	0	0	0	0	0	0	2	1	80.1	162.3	30.41	99.8	0	2	1				0	0	0	0
45033	1	36	3	1	1	4	1	3	9		2	60	1	0	0	0	1	0	0	1	0	0	0	1	0	1	0	0	0	0	0	0	0	0	0	86.4	172.4	29.07	99.5	1	1	10				1	0	0	0
45034	0	47	3	1	1	1	1	3	15		2	60	0	1	0	0	1	0	0	1	0	1	0	0	0	1	0	0	0	0	0	0	1	0	0	79	168.8	27.73	102.4	1	1	1				1	0	0	0
45035	0	45	4	1	1	4	5	2	6		2	68	0	1	0	1	0	0	0	1	0	0	0	1	0	0	0	1	0	0	0	1	0	0	0	84.4	168.8	29.62	102	0						0	0	0	0
45036	0	42	3	1	1	5	6	3	14	0	2	69	0	1	0	0	1	0	0	1	0	0	0	0	1	1	0	0	0	0	0	0	1	0	0	60.2	161.7	23.02	81	1	4	1				1	0	0	0
45037	0	34	4	1	1	1	5	5	6	0	1	64	1	0	0	1	0	0	0	1	0	1	0	0	0	0	0	1	0	0	0	0	1	0	0	82.8	156.3	33.89	107.7	1	2	3				0	0	0	1
45044	0	42	3	1	1	1	2	3	7	0	1	61	0	1	0	0	1	0	0	1	0	1	0	0	0	0	1	0	0	0	0	0	1	1	1	85.6	165.1	31.4	98.2	1	3	3				1	0	0	0
45045	0	45	2	4	1	3	1	4	10		1	71	0	1	0	0	0	1	0	1	0	0	1	0	0	1	0	0	0	0	0	0	1	5	1	76.7	153.4	32.59	93.6	0	0					1	0	0	0
45049	1	76	3	1	1	4	1	3	7		2	64	0	0	1	0	1	0	0	1	0	0	0	1	0	1	0	0	0	0	0	0	1	0	0	96	171.5	32.64	118.5	1	4	2				0	0	0	0
45050	1	28	3	1	1	3	6	2	2		1	61	1	0	0	0	1	0	0	1	0	0	1	0	0	1	0	0	0	0	0	0	0	0	0	76.5	173	25.56	90	1	3	2				1	0	0	0
45051	1	57	4	1	1	4	1	7	6		2	67	0	1	0	1	0	0	0	1	0	0	0	1	0	1	0	0	0	0	0	0	1	1	1	96.2	170.2	33.21	114.8	1	0					0	0	0	0
45052	0	40	3	1	1	4	2	2	6	0	2	65	0	1	0	0	1	0	0	1	0	0	0	1	0	0	1	0	0	0	0	0	1	2	1	71.9	165.1	26.38	85.1	1	6	2				0	0	0	0
45053	1	25	3	1	1	3	5	2	7		2	59	1	0	0	0	1	0	0	1	0	0	1	0	0	0	0	1	0	0	0	0	1	0	0	152.5	188.3	43.01		1	2	6				0	0	0	0
45054	1	24	1	1	1	4	6	3	6		1	66	1	0	0	0	0	0	1	1	0	0	0	1	0	1	0	0	0	0	0	0	0	0	0	82	174	27.08	90.9	1	1	5				0	1	0	0
45056	0	60	3	1	1	1	5	2	6		2	63	0	0	1	0	1	0	0	1	0	1	0	0	0	0	0	1	0	0	0	0	0	0	0	103.7	155.9	42.67		0	0					0	0	0	0
45057	1	79	1	1	1	5	1	2	15		2	73	0	0	1	0	0	0	1	1	0	0	0	0	1	1	0	0	0	0	0	1	1	4	1	84.7	173.4	28.17	102.7	1	2	4				0	0	0	0
45058	1	38	3	1	1	4	1	4	15		1	71	1	0	0	0	1	0	0	1	0	0	0	1	0	1	0	0	0	0	0	0	1	0	0	82.5	169.1	28.85	96.6	1	2	2				1	1	0	0
45059	1	77	2	4	1	1	2	1	3		2	60	0	0	1	0	0	1	0	1	0	1	0	0	0	0	1	0	0	0	0	0	0	0	0	58.1	173.5	19.3	79.7	1	7	1				0	0	0	1
45060	1	66	3	1	1	3	1	2	6		1	59	0	0	1	0	1	0	0	1	0	0	1	0	0	1	0	0	0	0	0	0	1	2	1	87.2	182.1	26.3	106.4	0						0	0	0	0
45061	1	43	3	1	1	3	2	2	4		1	67	0	1	0	0	1	0	0	1	0	0	1	0	0	0	1	0	0	0	0	0	0	0	0	73.7	175.7	23.87	87.2	1	4	3				1	0	0	0
45062	1	80	3	1	1	4	2	1	3		2	60	0	0	1	0	1	0	0	1	0	0	0	1	0	0	1	0	0	0	0	0	0	2	1	79	175.6	25.62	106	1	0					0	0	0	0
45063	1	29	1	1	1	4	2	5	6		2	72	1	0	0	0	0	0	1	1	0	0	0	1	0	0	1	0	0	0	0	0	0	0	0	97.7	173.5	32.46	114.2	1	2	2				1	0	0	0
45064	1	44	2	4	0	5	6	6	15		1	73	0	1	0	0	0	1	0	0	1	0	0	0	1	1	0	0	0	0	0	0	0	3	1	90.2	167.7	32.07	102.4	1	4	12				0	0	0	0
45065	1	75	2	4	1	1	1	2	77		2	61	0	0	1	0	0	1	0	1	0	1	0	0	0	1	0	0	0	0	0	0	0	0	0	90.1	169.9	31.21	110.4	1	7	2				0	0	0	0
45067	1	34	1	1	1	5	6	2	15		1	65	1	0	0	0	0	0	1	1	0	0	0	0	1	1	0	0	0	0	0	0	0	0	0	84.6	168.9	29.66	99.2	1	3	3				0	0	0	0
45070	1	23	4	1	1	1	5	4	10		2	73	1	0	0	1	0	0	0	1	0	1	0	0	0	0	0	1	0	0	0	0	0	0	0	92.2	168.2	32.59	99.2	1	2	1				0	0	1	0
45072	0	56	2	1	1	5	1	2	15		2	68	0	1	0	0	0	1	0	1	0	0	0	0	1	1	0	0	0	0	0	0	1	0	0	77.9	158.3	31.09	89.8	1	1	1				0	1	0	0
45073	0	32	3	1	1	3	1	5	6	0	1	61	1	0	0	0	1	0	0	1	0	0	1	0	0	1	0	0	0	0	0	0	0	0	0	62.4	173.7	20.68	88.1	1	1	2				0	0	0	0
45074	0	23	3	1	1	4	6	3	10	0	1	63	1	0	0	0	1	0	0	1	0	0	0	1	0	1	0	0	0	0	0	0	0	0	0	62.7	164.3	23.23	82	1	2	3				0	0	0	0
45078	1	78	3	1	1	4	2	2	5		2	59	0	0	1	0	1	0	0	1	0	0	0	1	0	0	1	0	0	0	0	0	0	1	1	71.8	171.6	24.38	100.7	1	0					0	0	0	0
45081	0	35	3	1	1	4	1	2	15	0	2	68	1	0	0	0	1	0	0	1	0	0	0	1	0	1	0	0	0	0	0	0	1	0	0	61.3	160.2	23.89	86.7	1	1	2				0	0	0	0
45083	1	68	2	1	1	4	1	2	12		1	71	0	0	1	0	0	1	0	1	0	0	0	1	0	1	0	0	0	0	0	0	1	3	1	94.4	172.1	31.87	111.3	1	1	3				0	1	0	0
45084	1	43	1	1	1	4	5	7	14		2	70	0	1	0	0	0	0	1	1	0	0	0	1	0	0	0	1	0	0	0	0	0	1	1	125	176.7	40.03	137.9	1	1	1				0	0	0	0
45085	1	38	1	5	0	1	1	2	4		1	62	1	0	0	0	0	0	1	0	1	1	0	0	0	1	0	0	0	0	0	0	1	0	0	87.3	167.8	31	105.4							1	0	0	0
45087	0	63	1	5	1	5	2	1	3		1	65	0	0	1	0	0	0	1	1	0	0	0	0	1	0	1	0	0	0	0	0	1	12	1	94.6	164.8	34.83	110.1	1	1	1				1	0	0	0
45088	0	73	3	1	1	4	1	2	10		1	66	0	0	1	0	1	0	0	1	0	0	0	1	0	1	0	0	0	0	0	0	0	4	1	86.3	151	37.85	104.9	1	0					0	0	0	0
45089	1	79	3	1	1	1	1	1	4		1	67	0	0	1	0	1	0	0	1	0	1	0	0	0	1	0	0	0	0	0	0	1	0	0	83.8	169	29.34	113.1	1	3	1				0	0	0	0
45092	1	27	1	1	1	1	1	5	5		2	66	1	0	0	0	0	0	1	1	0	1	0	0	0	1	0	0	0	0	0	0	0	0	0	107.8	167.7	38.33	118.1	1	1	20				1	0	0	0
45096	0	58	3	1	1	4	1	3	6		2	59	0	1	0	0	1	0	0	1	0	0	0	1	0	1	0	0	0	0	0	0	0	0	0	94.7	165.1	34.74	112.7	0						0	0	0	0
45097	1	22	4	1	1	3	1	2	5		2	72	1	0	0	1	0	0	0	1	0	0	1	0	0	1	0	0	0	0	0	0	1	0	0	111	170.3	38.27	113.1	0						1	0	0	0
45099	0	70	4	1	1	3	2	1	4		1	59	0	0	1	1	0	0	0	1	0	0	1	0	0	0	1	0	0	0	0	0	1	0	0	83.7	153.5	35.52	111.7	0	0					0	0	0	0
45100	0	31	2	1	1	3	1	4	5	0	1	72	1	0	0	0	0	1	0	1	0	0	1	0	0	1	0	0	0	0	0	0	1	1	1	48.4	157.8	19.44	77.1	0						0	0	0	0
45101	1	26	1	2	0	1	5	4	99		2	64	1	0	0	0	0	0	1	0	1	1	0	0	0	0	0	1	0	0	0	0	0	0	0	77.2	166.3	27.91	95.5	1	3	4				1	0	0	0
45103	1	40	3	1	1	3	1	2	7		1	71	0	1	0	0	1	0	0	1	0	0	1	0	0	1	0	0	0	0	0	0	0	1	1	119	188.8	33.38	118	1	5	2				1	1	0	0
45104	1	35	1	1	1	5	6	3	15		1	60	1	0	0	0	0	0	1	1	0	0	0	0	1	1	0	0	0	0	0	0	0	2	1	70.9	187.1	20.25	82.2	1	1	2				1	1	0	0
45107	1	40	4	1	1	4	6	3	4		2	67	0	1	0	1	0	0	0	1	0	0	0	1	0	1	0	0	0	0	0	0	1	0	0	120.9	180	37.31	110							0	0	0	0
45109	1	63	1	1	1	4	1	3	77		2	72	0	0	1	0	0	0	1	1	0	0	0	1	0	1	0	0	0	0	0	0	1	1	1	61.5	159.8	24.08	85	0	0					0	0	0	1
[truncated: 3,522 more rows]
[truncated: 67 more columns]

## Sheet: Sheet1
HEITOTAL	BMI	WAISTCIR	distribution	hei	distribution	bmi
54.4811	58.04	156.3	50	0	20	238
53.5602	30.05	109.5	51	2	21	178
56.1241	27.56	95.4	52	47	22	234
54.0632	23.34	79.5	53	326	23	269
54.6515	33.64	117	54	1231	24	335
54.098	44.06	145.6	55	1964	25	347
54.7721	25.99	89.7	56	1400	26	379
56.0066	31.21	97	57	472	27	382
55.3869	23.44	82.9	58	69	28	405
54.6789	36.59	109.2	59	9	29	368
54.7393	27.69	98.4	60	1	30	373
53.1902	29.02	106.2			31	277
52.8152	19.96	78			32	303
56.3531	25.46	95.6			33	226
54.5449	25.53	106.9			34	192
52.6347	28.37	100.9			35	160
56.4074	28.16	95.5
54.0045	36.27	132
54.6723	29.13	95.4
52.2078	23.32	95
54.5072	34.28	114.5
55.2729	22.63	81.9
53.4073	26.15	93.5
55.7176	18.47
55.4301	22.4	78.2
53.3981	29.65	111.9
55.9421	36.95	126.4
53.545	29.12	101.9
54.4867	28.35	113.7
56.501	26.28	107
53.7091	31.23	104.2
53.748	25.22	87.5
53.8286	25.84	97.2
54.1885	26.89	100.8
54.6033	31.09	107.8
54.7172	26.2	92.4
56.8269	41.05	113.4
54.0457	28.83	91.4
55.2417	24.13
53.8351	35.7	115.8
53.0373	32.83	118.8
54.7925	28.36	90
53.8803	30.81	91
53.3671	32.7	118.6
55.2484	25.06	87.4
51.4954	35.01	124.7
54.8791	23.26	91.1
54.7289	21.34	72.9
54.963	37.82	119
53.6477	35.45	122.4
54.2599	31.72	88.2
54.6139	36.8	128.5
54.933	29.54	106
53.5852	24.46
52.2391	25.47	100.2
58.0404	20.62	95
52.159	23.94	84.4
54.7194	25.16
55.5877	27.77	111.6
53.3086	34.2	120.6
55.2103	19.69	70.9
54.7185	19.12	83.2
54.3601	26.16	97
55.1209	35.87	109
54.3692	26.34	92.3
55.8794	29.83	117.7
57.256	24.39	90.8
55.6736	28.53
54.1855	29.26	95.7
54.5267	18.49	71.7
54.5762	23.6	86.8
53.6704	31.63	108.1
54.3254	28.05	99
54.441	29.69	89.2
55.0739	26.7	96.2
55.0991	26.31	86.7
54.0903	25.23	79.3
53.3705	28.65	107.3
54.3658	32.42	116.1
55.1154	33.37	100.2
57.0451	23.74	75
55.3734	37.79	102.5
53.6127	40.58	130.2
53.8027	42.69	134.6
54.1114	36.17	108.5
54.6736	25.83	97.8
52.3808	32.37	106
54.7604	27	87.8
53.8998	24.04	92.1
56.2515	23.35	88.7
55.2369	20.8	72.9
54.354	26.44	99.3
53.4004	29.37	100.2
53.4319	30.2	93.1
55.2236	34.1	107.2
55.4549	27.16	89.7
53.5252	28.51	100
53.0994	26.43	88.9
56.289	24.56	90.6
53.8225	29.89	97.3
54.7257	29.12	108.4
53.2016	32.41	99.2
52.3607	28.28	105.4
52.655	30.43	96.9
52.4596	25.76	105.5
54.2911	23.42	89.8
56.6764	23.05	84.2
54.6445	24.53	94.2
54.561	23.31	83.5
52.7365	36.98	129.4
53.9423	21.33	80.2
54.6189	51.91	133.6
55.7664	29.41	91.3
53.4988	27.19	109.5
55.9611	18.44	71.1
55.0389	24.21	91.4
53.4306	29.28	105.9
54.3723	30.95	106.4
53.8774	31.98	113.2
54.3622	35.12	124.4
55.6686	26.06	88.9
54.8806	29.98	94.3
54.277	34.52	115.5
53.0743	41.12	133.7
55.2495	26.47	103.3
55.0922	45.13	135.5
56.0466	23.29	84.9
56.529	26.15	90.6
54.4242	20.59	83.1
54.6022	29.08	98.5
53.3514	17.89	72.8
54.6638	24.33	94
54.8636	23.87	88.5
55.5018	35.28
55.9757	25.32	96.8
53.763	31.09	106.5
55.3121	26.36	86.7
55.4957	31.44	90.4
54.7223	18.2	69.3
54.6029	38.63	120.9
55.3256	28.49	98.7
54.6298	31.91	105
54.7214	34	107.4
56.6357	25.4	97.1
53.2709	24.93	93.8
53.5147	30.93	114.6
55.703	28.18	100.2
53.9018	28.25	90.4
56.4752	28.91	94.5
53.6596	27.84	89.4
55.8723	30.06	99.3
52.5733	40.45	116.7
55.4439	37.68	131
53.7208	24.45	86.4
54.9064	25.79	109.1
53.1759	29.56	90.6
54.486	23.09	79.9
55.1155	24	92
55.1778	28.2	93.2
51.886	23.05	77.6
55.003	34.96	120.1
55.7064	26.09	91.8
55.488	20.83	74.4
53.7626	28.5	93.7
53.1614	31.13	117.8
56.3066	26.75	90.5
52.145	25.95	94.5
51.713	34.75	113.6
54.0799	24.24	86.1
54.9235	47.06	130.4
54.0882	32.03	123.1
54.8935	26.65	90
54.2272	35.31	120.5
53.7189	20.45	81.5
56.2063	35.68	125
55.6575	39.23	143.4
53.2729	30.29	113.7
55.0781	28.15	106.8
54.083	23.64	86.9
55.1685	24.2	92.7
54.506	23.48	87.1
54.232	41.09	139.8
55.0044	25.14	84.5
51.7174	23.49	87.6
53.8597	27.97	108
54.0068	29.69	95.4
53.2537	29.97	106.2
55.0528	35.58	115.4
54.9978	24.65	79.9
53.5944	25.65	104.5
54.7202	27.36	103.5
53.1013	36.21	106.6
54.2878	28.36	90
52.8137	30.19	114
54.7698	28.69	94.5
53.7028	38.13	111
54.4104	33.06	93
54.0989	25.09	106
54.7095	24.26	92.2
56.6917	24.26	84
54.9814	28.12
54.6506	26.92	94.6
52.5099	20.83	84.4
55.4127	29.9	96.5
54.7936	32.64	115.2
54.738	28.03	103.4
54.1485	37.11	122.4
54.1098	29.9	110
54.372	31.45	105.8
54.1048	19.65	72.6
55.7944	24.31	96
53.6794	30.82	107.9
53.2307	21.87	73
55.456	27.03	87.7
54.4984	31.63	103.8
54.2938	29.87	107
53.0466	34.91	106.9
56.3921	59.13	130.2
53.926	28.65	110
54.6541	22.25	85.2
55.3832	19.03	71
55.2815	20.41	81.6
54.6305	30.81	113.2
55.6664	29.9	96.8
55.0876	27.5	93
55.1266	25.95	97.1
55.0804	47.54	134.5
57.2079	33.62	108.4
53.8497	38.48	119.4
52.8251	31.24	88.4
55.4881	33.64	107.5
51.9515	36.04	124
54.1278	46.52	128.4
54.3196	23.68	91.5
56.528	26.65	97
54.8371	24.18	93.1
53.7041	24.88	71
57.1451	27.65	104.7
54.5982	23.34	77.6
54.6392	25.77	95.5
54.6491	21.13	82.8
56.0979	28.44	101.6
54.9409	19.24	76
55.7904	40.25	106.2
54.3563	24.52	93.1
54.6952	23.66	90
56.7186	27.86	94.5
54.1358	32.26	106.5
55.4858	25.28	91.5
54.6742	38.15	128.4
54.9522	34.22	102.1
54.6727	32.25
55.8987	24.54	85.2
54.429	25.8	102.5
54.6387	30.45	107.5
55.5408	29.51	106.3
55.5427	24.84	91.5
53.1916	36.47	122
55.0349	26.08	90.7
54.397	21.36	87.1
54.4304	19.88	70.9
55.6578	32.58	99.2
54.2166	19.93	76.7
54.6242	36.47	113.2
54.6097	32.71	120
54.8224	48.47	129
54.4534	33.48	101.2
55.0275	23.48	84.8
55.0146	34.91	107.7
54.0026	23.95	77.7
56.7548	37.86	109.7
56.1008	27.24	99
53.9668	19.67	73.2
55.1029	24.84	82.4
54.5383	22.48	86
55.4474	25.62	96.7
55.3785	31.25	110.2
53.8377	25.31	94.4
54.5356	33.05	106
53.4391	29.44
54.578	31.84	106.3
53.4529	23.47	84.2
52.423	20.31	79
54.6999	25.61	94.2
54.7852	27.64	103.5
53.4848	26.03	89.9
56.7561	24.31	92.1
55.6955	23.49	88.2
55.8983	29.95	96.4
54.7267	35.84	125.6
52.6368	17.96	76.8
53.5899	27.94	94.5
54.7728	20.63	70.1
55.1427	39.98	131
55.1179	21.8	79.2
52.2761	34.4	110.6
53.9109	22.62	87.2
55.4007	23.6	89.5
57.1678	32.02	106.8
55.1764	26.3	97.9
55.065	36.27	105.1
54.9422	32.97	105.7
54.6505	28.09	101
53.631	26.49	90.6
53.6151	44.68	127.5
54.1374	23.38	80.7
54.3403	40.54	135.9
54.4567	33.81	109.3
54.4452	40.5	137.2
53.7044	50.74	141.9
55.0052	24.76	94.1
55.3171	36.47	109.7
55.8186	24.32	83.2
56.7309	31.02	101.2
55.6973	28.02	94
54.7938	25.36	80
51.0463	31.66
51.9723	24.39	80.4
55.9397	27.06	94.3
54.6382	28.13	99.7
53.636	25.47	106.3
53.3438	33.09	113.4
53.8949	28.05	114.6
52.8528	20.71	91
54.8379	19.48	82.1
54.9563	23.14	80.2
54.6344	30.86	97
53.6316	17.85	70.6
53.3145	48.34	132.8
54.4969	21.14	74.5
53.0559	31.09	101.5
54.0313	28.66	93.4
54.4077	36.66	123.5
54.1005	31.37	103
54.9305	33.63	108.5
52.553	29.17	102.8
54.6852	29.04	100.5
53.2896	33.97	112.1
53.148	25.7	102.9
54.8351	34.99	105
52.5541	19.96	74.4
53.6732	35.28	102.1
55.8736	26.95	101.1
54.8576	21.73	79.8
54.53	37.42	121.6
54.7249	23.57	92.2
54.1946	26.51	94.3
55.4334	28.14	100.2
55.5607	31.14	108.2
52.4334	31.38	108.4
53.6428	28.77	106.4
54.1672	23.33	85.3
54.6875	22.11	75
56.1149	45.48	121.2
54.3447	31.03	99.4
53.6977	22.74	70.4
53.9145	23.72	91.7
55.0174	24.96	92.4
55.4933	28.82	90.3
54.3016	23.74	91
56.1008	24.4	89.9
53.8564	42.03	129.1
52.7361	31.03	105.6
55.8102	32.06	110.4
57.6841	25.31	97.9
54.1629	28.42	98.3
55.8188	24.19	86.5
55.0217	30.47	98.3
55.7803	28.9	111.2
55.193	43.36	131.1
54.3495	29.11	99.8
53.4745	36.16	119.5
54.678	24.89	88.1
55.0658	18.58	73.6
55.3368	28.96	112.1
55.274	37.71	119
52.2824	34.31	110.3
54.3132	27.14	101.5
56.0699	20.3	74.1
56.636	34.85	107.5
53.8981	41.67	131
55.073	37.21	123.2
54.0639	25.47	104.4
54.4518	26.91	100.2
55.4508	29.78	114.6
56.1318	24.33	89.5
53.9459	25.76	93.1
54.6613	28.6	112.1
55.5109	37.8	129.6
54.7182	28.47	99
53.676	37.94	107.9
54.3093	19.08	72.2
56.2988	33.45	112.5
53.7777	19.39	67.6
55.2211	31.78	100
56.0737	31.47	100.2
55.9783	25.57	90.1
54.8745	32.02	104.3
53.7641	30.89	110
55.0744	26.5
54.4599	28.57	108.7
54.6064	25.38	83.2
58.3381	22.9	75
54.8416	31.77	99.5
54.0492	23.77	93.5
53.8483	22.78	81.2
54.0847	31.55	100.7
54.4794	29.06	98.4
54.8469	25.05	88.7
53.333	35.39	112.2
56.2113	30.33	102.7
54.1174	26.56	95
55.1463	27.23	95.5
54.1457	32.06	108.5
55.0235	25.03	96.7
56.9773	31.96	109.4
56.3341	29.78	108.8
52.8962	42.86	131.2
54.2266	31.22	108.3
55.25	28.67	100
55.5233	27.88	102.3
52.6145	20.79	81.1
56.9123	24.16	73.5
54.6921	25.41	98.5
53.2948	27.76	95.7
54.3664	19.81	73.7
54.9718	21.61	80.1
56.9279	34.91	104.3
54.3768	24.13	86.8
54.371	27.04	93.2
53.4207	24.83	93.4
53.9557	20.88	74
54.5529	38.2	125.5
53.9486	29.79
54.4375	22.56	85.7
54.4503	27.52	94.5
53.4076	21.55	77.5
55.5212	26.59	93.6
55.3483	23.83	85
54.572	28.47	97.7
55.3741	27.46	95.9
53.7484	34.21	105
54.9053	33.36	114.6
53.858	20.44	73.6
54.1494	33.16	108.6
53.3696	29.62	108.9
53.37	25.48	87.6
54.2583	43.96	120
54.2322	19.95	74.3
55.1756	22.61	79.8
54.6724	24.92	99
54.6469	29.21	100.7
54.4509	27.23	92.5
57.2896	22.77	97.5
54.8675	25.07	88.5
54.8195	32.66	109.6
54.809	28.04	91.3
53.559	24.07	96.5
55.0793	23.75	85.3
54.3997	47.09	156.6
52.8775	32.35	108.5
55.4821	29.27	110
55.0228	21.97	79.3
55.4188	27.6	82.9
56.0027	30.3	110.9
53.6414	21.86	81.2
54.3034	28.07	89.4
54.2288	24.6	83.4
51.9301	24.56	72
53.8557	30.6	93.7
55.0786	19.74	73.9
53.7554	27.91	98.8
56.6813	33.98	109
55.1651	24.18	77.7
52.1976	27.7	90.8
53.7739	24.85	101.8
52.729	26.49	81.8
53.732	25.2	93
54.4757	24.27	73.8
55.3156	29.28	105.7
56.9754	26.84
56.2035	28.57	84.5
54.4823	26.49	89.3
54.3329	27.56	83
54.8799	23.34	81.2
56.2265	29.44	100.6
53.2747	27.57	97.2
55.2709	22.11	86.4
55.7311	22.72	79.8
53.6671	49.76	130.4
54.4484	28.44	104
55.1771	35.87	112.6
55.2244	31.16	109.7
54.0306	27.99	98.5
54.3919	25.77	101.7
54.1445	24.28	80.2
56.5997	23.67	100.7
54.8123	29.05	92.2
54.9493	26.26	106.7
55.0735	18.66	75
54.8316	19.46	70
54.3234	27.96	87.7
54.6955	35.18	119.9
55.451	35.07	116.9
54.6164	22.16	84
53.298	29.61	105.4
56.3088	23.68	91.6
54.6012	30.81	101.7
54.7206	33.21	95.3
54.2808	22.19	75.5
55.8097	28.31	106
54.0827	25.1	93.1
56.4464	23.88	87
54.8051	29.28
52.8611	41.87	112.5
54.2078	27.31	104.5
55.0806	23.53	77.5
54.6083	21.2	83.7
53.9877	22.71	83.7
52.9957	44.17	127.1
55.9445	28.48	98.6
54.1912	27.47	88.3
54.6929	24.38	93
53.7155	30.77	112.5
54.659	26.37	88.8
54.4117	30.63	102
54.3924	27.5	89.4
53.8273	23.75	98.5
55.8436	30
54.0318	31.58	107.8
52.3536	35.15	117.7
55.8888	21
54.1212	23.76	83
54.9363	27	86.1
56.2327	41.79	139.2
55.5121	30.24	101.4
54.3065	27.67	83.2
55.2884	27.38	99.8
55.0169	20.86	73
52.8764	39.49	117.4
55.9565	20.85	75.3
53.534	25.05	86.8
54.0318	43.5	127.1
53.7398	29.31	93.9
54.7479	30.55	107.7
53.9002	26.12	93
51.9412	42.44	119.8
53.4914	29.21	95.3
55.7031	26.94	91.2
54.4564	31.09	112.5
55.1623	34.31	114.3
55.3686	29.62	98.6
54.5285	25.8	100
54.5389	33.71	108.8
53.4169	30.12	104.2
52.8276	23.6	88.3
54.0238	35.89	115.8
55.5878	28.1	107
57.0827	25.24	96.6
55.723	25.8	87.9
55.149	25.56	93.8
53.8117	44.52	150
53.3948	31.4	101.1
53.897	25.14	86.1
54.4109	29.13	95.3
55.5015	48.86	143.2
56.4734	23.92	84.8
54.6811	28.06	83.7
55.2127	28.9	91.6
55.0253	28.03	107
54.3798	26.85	102.6
54.6211	32.26	102
54.8933	35.24	101.5
56.514	39.7	138.5
56.5621	28.39	93
54.6938	24.8	76.2
54.7912	21.77	71
54.6062	26.68	104.4
52.1482	29.85	95
54.0843	27.9	95.2
53.1076	42.29	122.8
53.4956	37.73	102.6
53.7406	18.51	72.2
52.6604	35.99	107.2
54.2053	36.97	110.1
53.6801	42.4	131.3
53.2405	21.34	74
55.872	35.5	106.6
56.6917	46.97
54.2357	27.97	101.8
54.141	20.91	74.8
53.1379	21.94	84.7
53.6567	26.67	86.8
56.2969	31.76	105.3
52.9696	32.22	101.5
55.2217	30.56	109
54.3806	37.74	119.8
54.4272	26.88	87.7
52.101	31.38	104.6
54.4055	38.74	112.2
54.209	31.84	99.2
51.72	22.79	86.4
54.3273	25.22	85.7
53.7034	29.12	112.9
55.3178	29.31	103.4
56.3389	20.92	71.2
53.1245	42.61	135.6
54.943	23.65	87.2
54.1368	28.44	92.8
53.9449	33.64	119.8
54.6424	31.8	101.5
53.815	29.61	95.4
54.9449	25.27	87.1
55.1226	34.74	128
54.8466	25.57	88.8
53.3181	30.8	104.5
55.0888	16.67	67.7
55.6441	24.25	91.6
55.636	27.95	97.9
55.8095	38.61	124.8
55.6274	23.43	93.2
54.5191	34.62	110.5
54.7188	42.1	120.8
54.0213	26.74	95.5
53.4111	36.06	110.6
53.0316	27.38	94
53.3695	26.21	95.2
54.7803	34.17	119
54.0743	67.27
54.6511	30.35	125.3
53.0181	25.28	87.8
55.5504	35.22	115.2
54.396	23.43	89.7
56.1501	31.02	108.8
54.4085	26.45	89.2
52.904	24.24	91.6
53.2237	42.05	117.8
55.1378	30	107.4
53.2545	34.72	109
55.9735	20.61	80.2
54.232	29.37
53.8553	35.94	108.5
54.7734	30.67	98.8
53.9491	28.44	90.9
53.6206	28.69	99.8
56.1726	29.5	89.7
54.8689	22.24	94.7
55.7923	33.2	104.2
52.2435	38.48	123.1
52.411	21.93	82.7
53.5585	29.29	101
53.3208	22.15	88.5
54.8186	27.57
54.3039	27.62	107
53.6945	27.16	92.8
55.3066	27.28	97.7
55.5513	41.44	110.8
54.9901	26.47	89.8
55.3332	30.08	103.8
54.7	26.09	100.2
53.9343	33.98	118.8
54.5269	34.24	105.8
54.2619	32.65	99.7
54.0805	22.87	79.9
54.2474	25.58	84.3
57.2868	31.09	111.5
53.8455	23.8	88.2
54.2088	23.37	90.8
54.3173	28.82	103.5
53.7881	36.94	124.4
51.9969	28.25	103.2
54.7281	20.25	73.7
53.6376	35.76	107.9
54.4561	25.76	90
55.3429	25.4	93
54.444	40.85	124.4
55.5715	29.24	99.5
54.8556	26.98	86.6
53.117	36.96	114.8
54.7388	33.42
55.2335	37.6	126.1
54.1465	24.47	100.7
54.3791	26.55	90.3
54.0075	20.14	68.5
54.1126	26.16	90.7
53.739	25.45	85.9
53.2803	21.71	84.6
54.5329	43.27	123.4
54.7022	44.78	139.4
54.3199	28.19	100
52.4831	22.67	92.4
54.0997	27.93	105.5
54.0341	22.5	79.9
52.8181	30.81	98.1
53.208	26.06	93.1
55.6342	40.53	120.5
54.9521	21.22	81
54.9773	23.1	86.3
52.6761	21.56
54.9851	25.51	84
53.8373	34.52	116.9
54.5012	36.65	108
52.9355	28.51	88.5
55.6217	27.58	99.3
56.5126	35.1	117.9
56.7017	20.19	75.5
55.2349	23.56	81
53.195	25.38	79.4
54.239	43.28	140.2
55.6807	26.7	96.1
54.2886	24.68	82.3
52.8151	22.57	85.1
53.3215	36.37	110.5
54.572	25.02	89.3
53.4567	30.2	104
53.0704	25.34	88
54.531	27.71	95
54.7598	27.34	84.8
56.3812	34.06	122.5
53.6191	21.55	81.3
54.9987	26.4	106
54.5364	24.46	93
51.9193	24.51	86.2
54.6833	26.59	88.7
55.3494	27.69	98.7
56.1262	26.01	98.6
52.673	36.8	124.4
54.41	26.36	94.8
53.3164	33.97
53.658	29.95	94.4
54.3242	26.07	91.6
53.5917	24.21	94.7
55.2685	32.31	101.2
54.9535	27.76	90.9
53.9934	26.13	107.2
55.2041	23.77	91.8
54.3386	19.88	87.2
53.465	31.05	104.7
53.7927	26.75	88
55.6211	28.5	103.7
54.9587	28.01	93.6
53.444	19.74	80
55.2185	29	110
56.488	38.88	127
54.6633	32.05	102.3
55.8797	37.05	126.5
54.5435	27.47	105.7
55.3744	31.73	98
55.1499	29.48	88.2
53.5188	31.99	96.3
52.9498	36.12	105.7
54.6156	28.8	100.6
54.3399	27.58	93.5
53.504	37.35	121.2
53.516	27.51	79
54.6218	23.21	80.2
53.7476	25.65	98.7
55.9575	36.96	121.3
52.9309	25.9	103.9
55.5385	32.15	104
55.2181	23.74	82.8
55.0236	39.8	123.1
53.4175	38.47	124.3
52.7129	25.27	99.9
55.4923	43.7	149.8
55.358	29.28	101.8
53.9757	27.27	89.5
56.0619	31.97	110.5
54.9473	29.98	93.4
56.2412	32.37	107.8
54.9463	22.21	83.9
54.7364	22.09	88.2
55.0048	29.16	99.1
54.7305	25.78	83.4
53.8665	35.38	104.7
53.3799	30.75	110.8
55.9552	36.77	127
54.1006	44.23	139.3
55.1957	48.45	115.8
55.6373	19.64	73
54.609	21.3	82
54.6642	25.68	83.9
52.5421	29.15	112
56.0343	27.38	88.8
53.9714	20.61	74
54.8775	28.8	96.2
56.9636	26.54	95.5
54.9031	32.54	106.3
54.5016	22.78	89
53.3942	24.34	96.5
55.9608	29.2	105.2
55.2098	36.75	118
55.9716	24.03	88.2
55.9529	23.17	72
56.3688	28.31	101
54.9289	32.26	108.5
54.5777	34.93	111.5
53.5653	25.02	98.6
54.8741	28.34	99
56.9326	21.84	92
55.7525	21.11	89
54.0448	32.93	102.8
53.5521	28.68	98
55.1446	36.25	108.9
55.2248	24.43	90.5
56.0565	28.95	103.5
53.97	24.75	94.4
54.3522	29.77	101.5
53.3395	32.16	112.7
54.1796	23.96	79.6
53.7946	30.12	115.5
53.9087	25.78	99.8
55.0014	26.52	87
57.2864	26.35	112.8
54.9632	28.02	108.5
54.4779	28.62	96.2
56.7092	23.97	82
54.6735	25.41	81
52.9749	25.75	121
54.6349	29.75	88.2
54.6672	32.38	107.3
55.198	36.1	103.7
53.9081	33	105.8
54.8942	22.18	82
54.5269	19.91	72.6
54.9018	38.93	118.6
54.1982	25.19	88.3
54.6411	23.74	87.4
56.1722	41.08	123.5
55.5603	25	96.2
53.7331	21.92	78.5
55.5562	35	104.7
55.677	30.22	109.7
53.3209	34.33	106.5
53.7197	25.45	84
54.9046	31.71	106.2
54.8038	30.56	97.2
54.3648	25.11	93.5
56.3036	34.37	111
54.4992	27.28	97.7
54.516	30.89	110.2
55.5674	19.5	67.4
55.0648	40.87	134.7
53.6435	64.8	143
53.8319	32.55	116.5
53.9051	28.76	101
54.7425	23.46	82.9
56.2801	22.15	90
54.8067	40.26	119.8
54.6896	27.67	91
55.1323	36.24	112.1
54.1372	29.37	95.7
55.1073	29.05	92.9
54.4453	25.28	88.9
53.3184	25.9	93.3
55.7153	26.66
54.5619	28.22	82.5
55.3479	27.73	94.5
53.9705	29.64	102.4
54.1924	26.23	101.7
53.932	24.03	90.5
55.137	32.22
54.2867	27.89	111.1
53.5295	27.28	103.7
52.9231	22.38	78.4
55.0879	32.06	114.5
54.6667	30.04	106.7
53.3172	24.91	90.6
56.6337	27.45	83
54.5012	25.56	97.1
53.905	31.91	102.6
54.9979	31.11	100.7
55.3519	32.84	106
52.1788	26.31	93.1
53.6	24.66	89
57.0716	27.53	109.5
55.5943	30.62	108.4
54.4114	30.74	113.4
54.8289	34.02	108.7
55.7777	22.95	87
55.1023	37.25	124.5
53.5858	23.18	82
53.3037	21.73	71.2
56.1442	19.7	72.7
56.3214	38.2	118.9
54.2227	44.4	119.8
55.3788	29.04	100.7
55.0996	20.56	80.9
54.1232	33.9	102.5
52.6281	28.45	105.6
54.1794	24.55	80.7
54.8905	25.35	87.3
54.2193	31.25	106
54.2904	40.26	137.3
54.5176	29.89	101.7
53.9351	23.69	94.4
52.8427	26.73	89.5
55.5762	31.98	112.8
55.8401	22.69
54.4919	35.86	112.8
55.0027	29.13	96.7
53.0172	25.05	87.8
55.35	29.78	104.5
53.382	22.57	85
53.6608	30.78	111.5
54.4937	22.6	88.4
54.4432	29.21	104.8
53.7383	28.93	97.8
55.0789	30.49	119.5
56.1489	30.42	106.2
55.2405	27.75	99
54.691	32.52	98.8
54.7385	26.45	88
54.3887	35.64	104.6
54.8265	20.59	87.4
55.7245	32.72	121.5
54.4432	25.64	97
53.0159	28.6	98.6
56.854	25.11	96
54.0863	25.35	88.8
54.7279	43.97	136.4
52.9494	24.1	94.1
53.96	24.13	90.5
53.8271	18.76	70
54.9482	30.04	99.1
54.2809	24.66	93.9
54.7262	30.64	107
55.8064	24.9	97.5
55.0747	26.32
53.9601	37.15	119.6
54.9809	35.1	107.1
54.8753	24.94	96.5
54.0921	24.85	91.4
55.0737	33.41	114.9
54.6272	39.16	127
52.8769	28.27	99.6
53.7124	19.41	71
54.596	25.65	96
53.8388	28.34	98.8
55.005	30.24	100.5
55.7504	32.46	107
53.2076	23.35	90.2
55.6102	25.54	101.8
54.7033	32.79	108
52.9766	21.16	75
54.3082	21.7	85.8
54.1259	33.18	117.4
53.4838	30.56	99.1
55.0252	39.03	126.1
54.2405	25.76	96.9
53.3239	21.06	77.4
55.3092	28.55	85.7
55.9121	20.87	78.2
53.0511	28.4	100.8
53.5134	34.63	120.6
56.9303	23.79	99.9
54.1024	27.33	87.8
55.6037	31.6	101
54.6174	30.14	122.6
55.2319	19.66	74.3
54.4814	26.2	88.7
55.0545	25.19	89.7
53.7209	36.76	124
55.6221	46.09	131.5
55.3857	38.04	126.2
53.4578	28.18	99.5
57.1568	22.64	82.7
54.9552	20.06	73.3
52.8536	30.37
52.4078	24.57	86.4
55.5801	25.3	92
55.7533	26.96	100.6
53.792	36.1	109.5
53.3257	37.29
54.0244	37.54	115
54.01	28.12	91.3
54.3972	36.67	108.5
54.6621	21.49	73.4
55.4907	21.4	86.2
54.8575	31.5	113.9
52.4637	29.47	88.6
53.5662	30.23	106.3
54.8516	32	103.1
55.3261	39.98	113.6
55.3738	24.23
54.6963	31.37	105.6
54.0875	28.28	86.9
54.4639	34.44	116.5
54.0763	24.56	97.5
55.1773	24.96	86
54.1215	21.21
57.5518	26.49	82.2
53.392	21.95	76.8
54.8004	22.96	83.5
54.3004	25.47	96.6
55.9598	33.19
53.4006	42.91	134
53.5813	24.97	81.8
53.5063	50.23	152.3
55.9835	39.45	125.9
55.5493	23.04	83
55.7418	31.39	91.3
55.4227	25.06	85
54.3911	18.86	67.8
53.3356	23.26	81.5
55.3991	20.61	80.9
55.582	29.9
55.3297	26.36	93.5
56.1056	23.17	91.1
54.4711	31.8	100
55.7853	31.79	98.3
53.1196	35.63
51.7197	45.65	121.4
53.2049	25.77	95.4
54.5532	28.83	95.6
51.9897	17.52	80.4
52.275	25.28	82.2
54.1601	29.37	106
52.3925	39.36	109.1
54.0959	25.86	85.7
54.7318	20.78	82.7
53.9576	22.7	92.1
54.2998	32.79	103.6
56.4456	20.72	76.3
53.0722	35.19	103.1
55.5461	17.81	74.8
54.4237	30.23	96.5
55.3699	29.6	104.1
55.6178	32.5	92.4
56.5952	29.34	100.9
53.3389	31.05	102.9
54.2412	31.55	109.8
52.4985	27.6	95.7
56.8278	27.81
55.9707	20.29	69.5
54.1683	20.51	82.9
54.6119	43.9	135.3
54.369	31.6	110.4
54.4133	22.8	77.9
53.1231	32.57	105
55.1993	25.1	93.5
52.6695	29.68	101.2
55.1827	20.68	77.3
55.0915	41.05	121.2
52.4195	24.87	81.3
54.5315	20.69	74.2
54.5319	23.57	94.4
54.1373	22.05	74.8
54.0064	33.55	117.4
55.0129	21.93	78.7
56.1487	34.21	110.7
53.9697	33.01	108.8
54.1125	50.79	132
55.1938	23.48	78
54.2617	32.7	111.5
54.4077	32.47
55.6509	27.61	116.5
54.9446	21.77	81.4
55.5958	29.19	94.8
54.2846	30.26	111
55.021	27.66	97.5
53.4346	32.66	110.3
53.7573	38.91	110.7
54.1743	26.73	98.2
53.4736	22.49	90
54.0499	39.01	124.2
55.9091	27.09	90.4
54.6874	29.12	96.3
54.0708	37.7	119.3
55.7307	28.23	93.7
54.4081	21.88	81.2
53.2638	27.58	99.8
55.9579	28.84	86.6
54.3314	18.18	68
54.3632	27.02	102.5
54.9943	23.31	88.5
55.3469	29.94	90.7
53.7921	27.31
54.3913	29.49	107
53.36	34.78	105.6
54.9561	31.14	99.6
54.3229	23.62	81.3
56.3348	23.96	93
54.3195	32.3	101.4
56.5032	26.65	104
56.2499	29.17	98.4
55.5062	29.52	95.1
57.2208	25.67	83.6
55.7128	27.03	88
55.4692	30.86	98.7
54.9508	23.02	78.3
52.6546	25.39	88.1
57.6834	41.75	124.8
55.1881	30.47	100.5
54.5908	27.46	103.7
54.3731	25.3
54.5937	27.68	99.5
55.9724	25.81	90.1
55.0747	28.67	97.4
54.6494	25.55	90.4
55.2214	25.08	92
53.1652	32.47	94.2
56.012	34.07	124.2
54.1998	26.74	87
54.3046	25.28	90.5
54.1935	26.18
55.0199	21.58	87.5
51.279	30.95	112.2
53.6222	27.86	96.1
53.8453	37.7	120
54.183	24.23
55.3461	31.31	121.9
54.6649	22.2	80.2
56.0754	30.97	114.8
55.2097	26.65	86.8
56.4682	28.21	89.9
55.5063	31.13	113.9
54.4607	21.14	85.7
55.4084	33.25	118
52.986	26.35	86.9
54.7862	23.88	83
54.1618	28.79	95.9
53.9174	40.41	136.1
51.8171	23.48	88.9
54.3889	56.54	145.5
54.6955	48.21	137
53.8769	18.36	71.8
55.4807	28.81	98.1
53.3728	24.15	108.5
55.4454	19.89	83.8
54.5201	17.93	72.4
54.6676	19.1	80.2
54.3761	27.72	98.6
54.9317	23.05	85.1
54.1808	24.5	89.6
55.9945	30.87	100.6
56.8978	22.95	83
55.0576	29.01	104
55.6093	20.25	77.4
54.2718	25.68	94.5
54.7119	26.26	103.2
55.2651	34.98	121.8
54.0566	50.82	140.1
54.222	21.56	76.5
57.4001	22.77	91.9
53.441	30.98	106
54.0428	28.79	90.6
54.7623	37.12	113
54.9678	46.33	135.2
52.1811	33	115.2
53.3098	54.9	151.1
56.8098	20.15	93.1
56.9838	25.33	100.7
54.2398	38.9
53.7963	27.09	90.6
54.1804	28.05	89.5
55.1664	31.4	112.7
55.3875	29.17	105.8
54.2441	29.06	107.8
55.1053	18.4	74
54.1242	26.75	95
54.5536	32.08	113
56.5209	36.23
54.6625	43.72	135.4
53.6715	26.88	92.5
54.6569	31.8	105.5
55.703	25.91	95.3
57.439	22.62	90.9
53.6354	34.07	123.3
52.9889	26.33	86.9
52.9285	21.58	85.5
55.4911	24.95	82.4
54.1078	37.79	117.7
55.4002	31.65
55.5181	37.66	105.4
55.6718	35.33	108.5
54.7009	29.04	107.7
53.8522	20.28	67.1
52.9623	29.91	104
55.0822	23.57	85.8
54.0542	24.94
55.1798	29.3	102
55.3381	45.05	125.1
55.2734	33.85	100.1
54.8721	26.43	91.5
55.4806	31.34	105
58.2871	45.19	125.6
56.3317	26.67	93
55.5687	19.01	75.3
54.7246	27.07	108.7
53.2582	29.6	103
54.0343	29.13	91.4
53.5981	25.28	92.4
55.903	37.63	130.2
55.4669	19.08	69.8
53.6596	38.93	113.5
55.0234	38.85	132.5
55.7374	27.16	99.2
53.4587	31.17	102.5
53.6295	29.83	100.7
54.0889	25.56	93.9
54.4766	26.38	95.6
52.8433	22.1	79.1
54.9563	23.02	84.2
53.3789	42.42	127.5
52.8368	20.77	79.2
55.5971	29.12	97.8
54.9975	28.09	88.5
55.6556	24.35	81.2
53.906	25.3	107.5
55.4102	17.75	74.7
52.4666	37.82	130.7
55.1151	22.35	82.8
51.8376	31.27	104.8
56.4177	33.08	102.8
51.5556	34.52	113.8
54.7087	38.22	122.7
54.4398	20.97	79.5
54.8081	30.87	109.5
53.8972	45.66	147.2
52.9964	41.02	136.9
53.9056	25.94	88.5
53.2394	30.46	109.6
55.0854	33.1	108
53.9538	17.85	67
53.9932	25.83	93
56.5625	42.18	111.6
55.5702	29.15	95.4
52.7273	23.2	94.9
53.4753	25.84	80.9
53.8395	46.62	122.7
54.4996	29.36	107
53.3439	42.95	131.6
53.1307	30.43	112.1
55.4621	21.04	84.1
53.7211	29.69	114.7
55.3135	29.92
54.1697	25.3	101.1
52.2248	24.85	88.7
53.8601	27.02	101.2
53.8124	28.36
54.0511	36.79	106.6
54.4527	21.02	78.7
53.8617	26.94	98.1
53.9677	27.02	104.7
55.2602	25.19	85.9
52.7212	26.8	91.4
53.2977	29.02	98.5
54.4759	22.92	89.9
55.2488	23.56	87.1
55.0647	35.58	125.6
53.6939	41.63	125.8
52.7636	23.68	88
53.9348	24.11	98.1
54.9595	23.33	79.8
54.7201	34.6	120.6
55.0787	23.73	90.4
55.2747	18.2	76
55.567	23.47	86.4
54.3925	30.33	119.5
53.6656	30.83
54.3931	44.11	132.4
54.3593	32.08	102.9
55.0311	16.84	69.8
53.7977	21.29	71.8
54.0616	29.81	106.9
53.3107	22.96	92.7
56.1553	26.2	106.3
56.075	24.74	78.8
54.8481	22.89	84.6
53.3253	27.56	105.8
55.7207	36	130.1
55.2227	31.01	108.9
55.6432	21.57	89.7
54.1126	26.08	89.9
54.3035	28.87	101.3
53.0703	26.87	100.8
54.9272	29	108
55.0217	34.2
53.9622	36.37	126.3
55.7252	34.65
56.7941	24.22	94.2
52.6414	34.48
54.3061	21.53	78
54.0864	26.05
53.5316	30.19	113.5
53.3251	30.69	109.2
54.3801	19.16	65.9
55.0582	33.47	104
53.5363	26.36	91.2
52.9427	29.86	104.8
55.7792	50.47	127.2
54.6515	29.09	108.2
53.5014	18.49	74.2
53.9016	33.11	104.6
54.7585	33.46	127.5
54.6672	28.86	98.2
55.1998	30.45	104.8
54.7445	23.18	90.6
54.1849	30.05	96
55.7214	27.14	98.2
54.427	34.87	92.8
54.418	31.43	107.1
56.4522	29.82	103.8
53.4232	30.73	111
54.5659	30.34	114.2
57.2534	28.86	94.7
55.2277	22.19	82.9
55.0215	37.94	119.6
56.2396	21.64	92.2
54.4739	23.88	83.7
58.598	40.49	127.8
57.0232	26.94
55.1603	16.88	68.8
55.2365	33.79	106.5
54.4764	39.41	121.7
54.8579	36.39	114.5
53.3132	30.51	107
54.2305	21.04	77.4
56.6574	19.58	71.5
56.941	21.3	94.2
52.9373	25.44	98.7
54.1083	34.2
54.7198	43.69	136.2
56.4171	23.96	82.5
54.3178	30.53	98.1
53.2255	28.2	98.3
53.4087	28.58	116.5
55.5999	32.87
54.3942	33.47	112.1
55.4257	24.31	89.4
54.9548	27.12	82.2
55.6369	28.61	100.5
56.1708	29.09	98.8
54.2336	24.42	101
55.2977	22.7
55.4774	34.37	109
58.1432	33.7	119
55.6674	31.08	98.9
55.1903	24.9	91.6
56.5067	36.75	113.7
53.9386	31.22	111.7
54.9597	29.01	94.1
56.2659	31.12	111.5
54.809	40.72	122.9
53.422	20.67	68.8
54.3762	26.15	91.6
55.8154	18.07	73.9
55.2222	28.83	98
54.8868	24.18	81.4
54.8896	33.66	121.4
52.7214	27.59	96
55.2724	29.28	104.2
55.0517	32.69	116.3
55.945	19.53	71.5
53.756	25.03	91.9
54.9725	24.92	92.5
53.7485	32.92	111.5
54.1744	33.61	108
52.8091	26.06	81
55.8884	26.57	99.3
55.0323	28.96	100
53.5899	32.18	111.7
52.6223	23.87
53.6172	41.43	114.6
56.8302	31.32	99.9
54.7856	24.67	96.7
53.7483	30.54	107.7
55.4338	31.09	113.2
56.6743	28.91	98.1
57.0076	32	104.6
53.2678	23.88	77.4
52.1771	38.51	123.4
54.371	33.93	112
53.4843	22.75	78.8
54.9275	35.13	112.1
55.9223	25.57	95
53.1635	29.8	107
53.0086	25.61	89
53.58	24.76	93.1
54.134	27.3	95.4
55.7929	39.26	121.1
56.3737	26.28	100.3
55.3989	26.1	95.5
55.75	38.43	113.9
54.7898	23.49	89.5
54.7345	19.64	71.4
55.1634	21.4	77.4
53.5961	52.59	123.6
56.0693	27.9	94.7
54.1405	30.79	106.2
55.4235	26.53	99.8
54.726	23.49	89.4
55.9302	25.39	90.4
54.9071	29.67	95.7
55.6808	22.15	79.2
55.8036	23.98	90.2
52.9595	35.88	108.1
54.3073	25.05	94.7
54.3874	33.49
54.3409	21.59	75.7
55.3796	28.8	90.2
55.361	26.83	89.6
54.0239	25.3	88.3
55.963	24.41
54.7365	31.56	120.4
54.5937	32.59
54.7262	24.29	77.1
53.439	35.53	100.6
54.5263	35.3	100.4
54.7375	31.47	98.5
55.2476	32.29	95.8
54.1833	33.87	106.4
53.9064	22.25	81.5
54.7575	28.77	96.8
55.2101	31.66	107
54.9288	20.75	78.7
56.2044	31.69	120
53.9199	20.44	78.2
53.711	19.73	81.7
56.8606	34.42	106.7
55.1299	33.76	108.3
53.9381	20.12	80.6
55.3183	35.09	114.4
55.9008	29.89	93
54.9886	24.41	92.1
53.3057	39	108.8
53.4855	31.5	103.6
56.0548	24.96	95.3
55.5904	21.06	81.7
54.6571	27.11	83.5
54.1237	32.07	104
55.8691	22.17	83.7
54.6274	27.78	95.1
55.2815	36.43	100.9
55.4124	27.68	98.9
54.9041	34.79	115.7
55.324	25.28	84.2
53.4093	21	85
52.5775	24.19	93.6
54.4692	35.59	116.9
57.5006	28.97	96.9
53.7793	20.09	82.1
55.3165	22.44	90
54.5697	31.87	123.9
55.1305	21.68	78.7
55.0183	26.19	95.5
55.108	25.41	98.6
54.4308	20.34	79.6
54.812	23.44	86
52.4124	25.1	89.1
54.0623	18.73	69.2
52.8476	21.78	82.8
56.3809	37.21	97.8
54.541	24.6	82.2
54.9991	26.72	90.7
55.9344	32.77	120.9
54.2628	32.59	101.3
53.7378	27.02	103
55.0149	23.57	79.1
54.9658	29.91	102.9
53.2103	35.86	107.2
55.3189	25.45	91.1
55.6374	21.02	80.6
54.2363	25.9	105.9
53.5797	33.77	107.6
54.6277	24.09	93
53.6329	26.89	101.3
54.2342	24.62	98.9
55.0414	36.92	122.1
53.5575	35.67	120.3
54.9008	27.05	85.4
54.647	26.17	88.7
54.8405	35.53	119.7
54.236	31.89	106
52.8011	36.89	113.2
53.3518	24.64	86.4
53.2202	66.16	152.8
54.9197	30.38	104.3
55.2152	33.02	106.9
53.8726	23.49	97.4
55.4909	21.89	90
54.1753	21.46	87.7
54.9384	31.14	104
55.6017	38.94	125.7
55.7835	34.05	109
54.9508	46.67	117.8
56.0755	25.56	100.8
55.324	21.02	98.9
54.9847	19.04	68.7
56.0204	27.38	91.5
53.029	33.24
54.6064	31.11	113.7
54.1046	28.9	112
55.2567	22.59	85.5
53.7581	27.3	98.4
54.4705	24.11	84.5
54.475	34.89	112.6
52.6566	26.91	97.8
54.9483	23.41	88.4
55.6999	35.33	119.6
54.025	22.64	85.6
54.3597	25.04	104.8
56.6641	25.27	94
54.466	23.34	87.7
54.4444	27.46	100.9
53.1112	29.03	83.3
55.3685	30.08	106.6
55.7728	38.78	141
55.6342	22.73	90.1
52.6726	33.8	115.6
53.2687	23.25
54.2191	26.07	92.5
54.9134	38.73
55.9674	28.73	103.5
54.9606	30.19	101.7
55.5985	27.78	89.5
57.5939	21.23	79.5
54.9485	22.67	83.3
54.7695	30.94	94.8
55.8928	35.81	107.7
54.1389	25.08	98.2
52.7672	31.84	106.5
54.7094	39.99	129.9
51.6991	38.74	112
54.4589	29.81	97
54.5867	28.28	100
55.3754	27.9	93.5
54.2121	29.99	97.8
56.2055	23.4	79
53.9833	26.67	102.4
55.7508	25.96	93
56.7174	21.99	89.6
54.7197	39.19	132
55.3018	25.06
53.8166	23.67	91.1
54.4209	30.95	104.4
52.827	30.01	104
55.5817	33.77	97.2
53.2609	24.24	103.9
53.9231	21.81	82.9
56.2704	23.02	82.2
56.0542	28.19
55.9019	33.43	110.2
54.7972	31.62	113.4
52.7919	25.01	92.7
54.7488	18.04	79.8
53.9939	25.27	86.9
54.6169	19.29	68.7
53.0799	26.36	101.5
56.9025	29.96	86.6
55.5444	23.21	80
54.4559	23.15	76.5
53.269	23.5	97.6
54.9275	34.06	115
53.2684	30.66	107.3
56.0248	18.34	67
54.8345	28.58	105.2
53.0379	24.07	86
55.6272	30.28	99.2
55.3349	26.66	86
53.7048	34.2	105.6
55.3047	22.24
55.299	26.22	89.1
55.8651	38.76	112.9
53.8784	18.87	71
53.1563	30.02	97.5
54.3482	24.26	89
54.8199	41.27	123.1
55.5986	30.63
52.941	20.08	72
53.7267	24.52	85.3
53.7639	27.74	89.6
52.7322	24.45	93.4
53.577	27.81	106.4
55.9565	19.14	66
54.693	35.6	110
53.3793	19.27	73.1
54.5261	22.12	75.5
56.5976	34.69	108.2
54.9343	29.44	105.8
54.324	28.18	96.8
52.1351	34.44	119
54.4033	31.43	112.4
54.3717	33.49	108.1
55.3321	31.79	104.8
54.4122	25.9	93.4
55.4354	37.8	126
53.2591	34.69	123.4
54.2534	29.83	100.6
54.6579	28.93	102.8
53.7979	40.11	123.9
54.904	30.17	105.8
53.5552	34.64	117.6
56.7415	35.46	115.2
56.6104	23.84	87.3
55.4269	51.17	141.1
55.3935	22.13	84.8
54.7023	21.48	77.2
53.2998	23.64	86.7
53.8765	24.1	88.8
55.2285	45	131.1
55.9111	20.19	80
52.7794	32.04	114
52.9959	37.35	114.6
54.2352	22.73	72
55.5106	19.42	73.7
54.1494	32.02	103.3
56.1966	21.44	87.2
54.4034	45.81	140.5
54.9489	33.17	100.4
56.8663	32.97	111.2
52.1501	30.53	99.4
54.0605	20.74	74
53.2947	25.39	95.7
53.3656	27.36	98.9
55.773	29.69	112.4
53.3403	31.46	94.3
55.7466	37.38	105.6
54.084	21.8	83.8
52.1896	21.42	82.5
54.4218	23.01	84.1
53.9901	22.33	81.2
54.9285	31.4	100
55.4499	39.62	106.4
54.8159	29.39	115.9
54.7869	22.15	81.5
52.291	30.43
55.3061	21.69	71.9
55.6425	23.02	73.2
56.197	28.14	95.5
54.9038	22.14	78.2
53.939	25.33	94.5
54.352	28.63	99
53.7922	23.32	75.9
54.766	21.51	79
56.6587	23.9	89.2
55.2553	21.2	70.2
53.3403	25.71	95
52.81	31.42	99.7
55.165	29.65	103.4
56.6038	31.28	110.3
54.2944	24.1	82
53.0612	37.07	122.7
54.8083	22.69	86.5
55.5101	33.2	116.1
54.0136	38.45	125
56.843	29.05	94.5
54.9047	26.76	93.7
57.1722	18.28	73
54.8854	26.46	98.3
52.8156	26.46	92.9
54.0238	29.74	99.7
54.7483	37.85	117.5
55.4159	29.32	112
53.4688	25.61	99.8
55.031	34.46	100.5
56.6615	31.37	112.5
54.349	21.89	80.4
54.1799	32.3	112.3
55.807	24.11	83.3
53.2468	34.31	99.2
54.3168	21.71	79
55.2436	26	91
55.0302	47	127.3
55.8129	29.48	94.3
55.5263	40.35	124
52.8511	29.58	104.3
54.645	24.44	96.4
54.7334	19.78	78.1
53.7772	32.31	118.3
54.1318	27.91	107.9
53.5358	34.85	118.5
54.2677	31.28	118.7
54.279	46.25	125
55.5309	34.93
54.3277	30.03	110.1
55.4911	26.25	97.5
53.4068	27.76	94.9
54.6914	22.71	75.4
56.9593	28.12	96.1
55.276	25.31	90.4
54.001	34.07	109.8
55.2002	23.24	97.8
53.5864	36.15	104.4
56.0862	29.71	105.2
54.8032	22.98	83.3
54.9788	26.51	87.6
54.42	30.52	104
54.2054	19.28	69.5
53.8356	30.56	94.2
54.9901	36.22	106
53.8598	16.3	62.2
54.5205	39.9	110.7
54.7377	39.74	119.7
55.7862	26.49	102.1
54.0911	27.8	97.5
55.1476	27.14	94
53.304	26.91	95.5
55.0425	21.22
54.1662	25.71	93.6
55.1867	31.66	104.8
54.4644	26.13	101.6
55.4216	26.09	104.2
54.958	32.25	108.2
54.8271	22.53	81.2
53.6209	28.19	94.9
54.6724	25.65	96
53.1912	38.25	122.1
56.6774	35.52	120.6
54.927	21.15	75.1
54.3772	24.89	96
53.8981	36.47	100.5
54.6101	35.71
53.8914	26.87	84
55.0623	22.75	94.7
54.9907	36.61	119.1
57.0382	24.99	93
54.4241	30.93	112.5
53.3337	21.3	80.4
52.6766	34.5	112.4
54.259	18.64	71.7
56.0826	34.74	94
56.1236	26.01	101.6
55.4512	33.6	108
54.7989	25.38	88
55.5713	21.16	78.5
52.4535	29.51	103.8
55.4173	23.16	98
55.642	31.35	105.5
53.8509	20.37	90.4
54.3088	29.94	109.1
54.5524	33.58
53.6566	20.3	80.5
53.2192	27.49	103.3
54.7401	23.02	102
55.4668	21.81	77
56.9562	22.99	80
56.4153	30.11	99.2
55.9524	27.9	111.5
56.7057	20.84	68.6
54.9735	21.04	83.7
53.7097	27.46	90
54.6087	27.7	90.3
55.0831	29.6	116
54.7683	20.93
54.8625	39.01	133.2
54.6277	28.15	97.2
53.9672	34.2	111.8
55.4734	23.57	81.2
52.7494	19.21	68
55.7771	28.13	99.1
54.0564	23.75	87.2
54.1559	30.04	102.4
55.145	28.47	96.1
54.6222	33.88	116.5
54.9254	31.44	93.3
53.0267	25.51	88.7
55.7392	33.97	99.3
56.635	28.47	95.3
54.801	25.84	92
54.9786	46.13	134.7
55.6159	25.33	93.9
54.9216	19.78	71.8
53.4425	42.45	132
54.1452	45.44	143.7
55.4241	18.41	73
54.6906	27.28	96.2
56.1822	16.42	69.7
54.0566	27.26	99.1
55.601	27.08	100
56.2269	41.76	107.9
56.4056	22.74	84.5
54.6166	24.34	99.4
53.7856	23.94	88
56.3031	29.57	106.1
54.2697	26.95	104.2
54.1066	28.49	97.3
53.589	38.22	115.5
53.1568	29.59	96.8
55.2484	26.55	94
56.5174	31.38	117.5
54.8566	24.02	82.2
54.9771	24.98	98.4
52.4112	30.56	100.5
55.728	28.12	90.5
53.9023	29.95	94.7
53.5115	26.71	93
53.8795	25.72	92.3
54.8236	32.38	106.3
52.9645	24.12	93.9
54.9542	22.63	89
53.7157	29.38	98.2
54.8647	23.78	84.6
56.4376	31.79	97.5
55.2401	15.44	69.8
53.9538	35.09	119
54.395	29.5	91.1
52.7245	30.16	109.2
55.1936	21.77	83.4
54.5311	22.27	77
54.3651	23.23	85.2
53.8432	31.74	94.4
55.5519	30.72	111.5
55.3899	24.27	86.2
53.218	36.21	113.3
54.2618	26.44	88.5
53.464	22.88	81.2
54.6124	29.25	86
52.7613	42.18	120.9
53.7284	30.89	101.1
54.8	23.65	94.3
56.8972	20.13	77.2
53.7976	26.38	85.5
55.767	32.87	113
56.3198	36.22
53.7375	26.08	99.5
54.5926	27.93	92
51.6908	23.95	75
53.6029	28.31	101.5
55.1619	18.43	76.9
53.3644	28.55	92.6
56.8281	34.76	117.1
55.0262	36.05	107
55.8608	23.94	90
55.7029	26.32	80
55.372	22.73	79.4
55.4188	21.88	84.2
56.829	32.9	104.5
55.1054	37.92	126
55.2688	23.42	83.8
54.6667	22.6	84.1
55.7432	24.15	97.8
53.503	35.25
54.9403	26.07	90.9
54.4718	20.73	90.6
54.4569	34.01
53.0364	37.97	119
53.2043	20.07	78.5
57.0751	29.82	112.2
54.5485	36.45
54.6453	20.76	73.4
54.7166	23.26	91.1
54.0327	26.79	97.2
54.9222	22.97	89.5
54.6128	30.42	106.6
55.2817	25.31	97.6
51.6803	32.3	92.9
55.1071	30.15	117.7
55.6784	21.49	75.5
54.0715	37.12	136.6
56.5478	30.25	96.8
56.1044	24.16	82.5
53.5531	27.24	101.6
53.6966	30.24	106
53.8329	24.45	86.5
53.519	21.17	78.6
55.7791	33.93	107
53.6547	25.93	95.5
55.1532	32.4	106.4
55.9772	26.36	87.8
54.9276	25.73	102.4
54.0504	22.44	81
53.9613	22	90.4
54.5649	30.89	99.9
54.4073	29.53	108.8
55.1819	26.94	95.5
53.3911	50.43	139.1
54.0693	24.9	100.1
54.4638	27.36	106
55.0149	44.59	124
53.1275	25.35	88.6
53.2986	39.71	108
53.3942	17.79	71.7
54.1558	50.46	155.9
54.2446	31.97	111.1
55.1423	30.19	110.9
55.8396	20.31	78.6
55.6636	31.49	100.4
55.9662	25.02	87.2
55.0647	35.62	101.3
55.8055	24.07	93.2
55.7387	33.11	91.2
56.1204	28.1	106.2
55.1895	40.68	123.4
55.0934	29.57	102
54.5815	19.3	80.7
52.8841	37.37	117
55.8681	30.55	107.1
53.3393	22.96	84.5
55.8767	30.03	106
53.5637	33.28	104.7
55.1919	24.26	95.5
56.6762	22.33	72.5
56.2329	29.28	101.2
53.3235	46.01	121.5
57.368	23.92	89.3
54.3357	37.81	110.5
54.1513	30.08	106.1
55.2104	36.12	117.5
54.1825	31.7	98.1
54.2888	28.44	91
53.2111	29.23	116.5
54.5853	38.18	118.3
53.5479	21.46	82.3
53.1622	29.93	113.5
52.8005	29.02	98.5
56.0002	23.87	88.3
54.5218	30.28	103.2
56.0995	22.91	86.2
57.3094	28.44	99.7
53.6411	26.4	86.5
53.151	21.77	79.5
56.1535	30.9	105.8
55.7181	18.97	79
55.4843	47.77	142.2
53.5963	21.14	72.5
55.8965	23.49	73.2
52.7846	23.57	79
56.76	48.94	123
54.1451	28.67	99.9
55.6238	34.38	116
53.0832	28.35	97.5
56.6149	22.15	78.9
55.5612	36.53	130
55.0318	17.8	76.9
55.1671	24.83	96.8
55.6007	21.87
54.8506	27.35	111.4
54.7423	26	84
55.643	24.19	86.8
56.14	20.46	75.2
53.863	34.21	101
54.9176	28.46
54.7911	31.28	95.4
55.3496	27.25	93
57.2925	21.97	81
54.9471	27.07	83
54.619	35.51	115.5
54.4707	30.39	105.5
54.31	30.78	110.5
54.1624	30.05	98.8
56.0436	26.59	100.4
54.1813	26.18	92
56.1956	25.86	90.9
54.1772	18.45	70.1
52.5136	39.81	116.9
55.1263	33.89	114.7
55.0354	35.89	109.5
54.9522	31.5	113.1
54.6965	34.08	114
55.38	31.87	105.7
55.363	30.41	99.8
54.0534	29.07	99.5
55.0622	27.73	102.4
56.959	29.62	102
55.7475	23.02	81
54.7329	33.89	107.7
56.0996	31.4	98.2
53.9168	32.59	93.6
56.5866	32.64	118.5
51.5474	25.56	90
56.0523	33.21	114.8
53.1273	26.38	85.1
55.0414	43.01
55.0452	27.08	90.9
55.917	42.67
55.8722	28.17	102.7
53.5178	28.85	96.6
56.6687	19.3	79.7
55.2274	26.3	106.4
53.7844	23.87	87.2
54.1534	25.62	106
54.3175	32.46	114.2
55.0315	32.07	102.4
56.6613	31.21	110.4
54.87	29.66	99.2
54.6887	32.59	99.2
53.8323	31.09	89.8
54.6438	20.68	88.1
53.9229	23.23	82
54.0971	24.38	100.7
54.2677	23.89	86.7
55.0254	31.87	111.3
54.7599	40.03	137.9
54.3153	31	105.4
56.4901	34.83	110.1
53.963	37.85	104.9
53.301	29.34	113.1
53.8978	38.33	118.1
54.3584	34.74	112.7
53.3826	38.27	113.1
54.0653	35.52	111.7
56.878	19.44	77.1
54.4872	27.91	95.5
55.9122	33.38	118
53.5194	20.25	82.2
53.9754	37.31	110
54.9635	24.08	85
[truncated: 3,522 more rows]
